# Supplementary material for: Order-disorder phase transition driven by interlayer sliding in lead iodides
Source: Nat Commun. 2023 Apr 8;14:1981. doi: 10.1038/s41467-023-37740-1 (PMC10082779; doi:10.1038/s41467-023-37740-1)
Supplement: Supplementary file 3 — Source Data [file 41467_2023_37740_MOESM3_ESM.xlsx]

## Sheet: Figure 1d
Figure 1d		x-axis (nm)
		0	0.00559118	0.0111824	0.0167735	0.0223647	0.0279559	0.0335471	0.0391383	0.0447294	0.0503206	0.0559118	0.061503	0.0670942	0.0726853	0.0782765	0.0838677	0.0894589	0.0950501	0.100641	0.106232	0.111824	0.117415	0.123006	0.128597	0.134188	0.13978	0.145371	0.150962	0.156553	0.162144	0.167735	0.173327	0.178918	0.184509	0.1901	0.195691	0.201282	0.206874	0.212465	0.218056	0.223647	0.229238	0.23483	0.240421	0.246012	0.251603	0.257194	0.262785
y-axis (nm)	0	52	52	52	52	52	51	50	50	48	48	47	46	46	46	46	45	45	45	45	45	45	43	43	41	41	40	39	39	38	38	37	34	34	34	34	34	34	34	37	37	38	40	40	43	43	45	45	49
	0.0056056	52	52	52	52	52	51	50	50	48	48	47	46	46	46	46	45	45	45	45	45	45	43	43	41	41	40	39	39	38	38	37	34	34	34	34	34	34	34	37	37	38	38	40	43	43	45	45	49
	0.0112112	52	52	52	52	52	51	50	50	49	49	48	48	48	47	47	47	47	47	47	47	46	45	45	45	45	43	41	41	40	40	38	38	37	37	37	37	37	37	38	38	39	39	41	43	43	45	45	48
	0.0168168	54	52	52	52	52	52	52	52	52	52	52	51	51	51	51	51	51	51	50	50	50	50	49	48	48	46	46	45	43	43	41	41	40	39	39	39	39	39	39	39	40	40	43	45	45	46	46	49
	0.0224224	54	52	52	52	52	52	52	52	52	52	52	52	51	51	51	51	51	51	50	50	50	50	49	48	48	46	46	45	43	43	41	41	40	39	39	39	39	39	39	39	40	40	43	45	45	46	46	49
	0.028028	56	56	56	56	56	56	56	56	56	56	56	56	56	56	56	56	56	56	56	56	54	54	54	54	54	52	52	51	48	48	46	46	45	43	43	43	43	41	41	41	43	43	45	45	45	47	47	49
	0.0336336	56	56	56	56	56	56	56	56	56	56	56	56	56	56	56	56	56	56	56	56	54	54	54	54	54	52	52	51	48	48	46	46	45	43	43	43	43	41	41	41	43	43	45	45	45	47	47	49
	0.0392392	59	59	60	60	60	61	61	61	61	61	61	61	64	64	64	64	64	64	63	63	63	63	61	60	60	59	59	56	56	56	52	52	50	47	47	46	46	45	45	45	45	45	45	45	46	48	48	49
	0.0448448	64	64	64	64	64	66	66	66	66	66	68	68	70	72	72	72	72	71	71	71	70	70	68	68	68	66	66	64	64	61	58	58	54	54	52	50	50	48	48	47	46	46	45	45	46	47	47	49
	0.0504504	64	64	64	64	64	66	66	66	66	66	68	68	70	72	72	72	72	71	71	71	70	70	68	68	68	66	66	64	64	61	58	58	54	54	52	50	50	48	48	47	46	46	45	45	46	47	47	49
	0.056056	64	64	68	70	70	71	71	73	75	75	77	77	79	79	80	81	81	81	81	81	80	80	79	79	77	74	74	71	71	68	64	64	60	60	56	54	54	51	51	49	47	47	46	46	46	47	47	49
	0.0616616	64	64	68	70	70	71	71	73	73	75	77	77	79	79	80	81	81	81	81	81	80	80	79	79	77	74	74	71	71	68	64	64	60	60	56	54	54	51	51	49	47	47	46	46	46	47	47	49
	0.0672672	66	66	71	71	74	76	76	79	79	81	83	83	87	87	89	89	89	89	89	89	89	89	87	87	83	81	81	77	77	73	68	68	64	64	59	56	56	52	52	50	48	48	46	46	46	46	47	48
	0.0728728	68	68	73	73	77	81	81	83	83	87	90	90	95	95	97	99	99	99	99	98	97	97	93	93	90	87	87	82	82	79	72	72	66	66	61	56	56	54	54	51	51	48	47	47	46	46	47	48
	0.0784784	68	68	73	73	77	81	81	83	83	87	90	90	95	95	97	99	99	99	99	98	97	97	93	93	90	87	87	82	82	79	79	72	66	66	61	61	56	54	54	51	51	48	47	47	46	46	47	48
	0.084084	68	68	73	73	79	82	82	87	87	92	97	97	103	103	106	109	109	109	109	108	105	105	101	101	96	96	92	87	87	81	81	75	68	68	64	64	56	54	54	51	51	49	47	47	46	46	47	48
	0.0896896	68	68	73	73	79	82	82	87	87	92	97	97	103	103	106	106	109	109	109	108	108	105	101	101	96	96	92	87	87	81	81	75	68	68	64	64	56	54	54	51	51	49	47	47	46	46	47	48
	0.0952952	66	66	72	72	79	84	84	90	90	97	97	103	109	109	113	113	116	118	118	115	115	112	108	108	102	102	95	89	89	82	82	76	68	68	64	64	58	54	54	51	51	48	46	46	46	46	46	47
	0.100901	63	66	72	72	79	79	84	90	90	97	97	103	109	109	113	113	116	118	118	115	115	112	108	108	102	102	95	89	89	82	82	76	68	68	64	64	58	54	54	51	51	48	46	46	46	46	46	46
	0.106506	60	64	71	71	79	79	84	92	92	101	101	109	114	114	120	120	123	125	125	122	122	119	113	113	106	106	98	90	90	83	83	77	70	70	64	64	58	54	54	52	52	49	49	46	45	45	46	46
	0.112112	58	64	70	70	77	77	84	93	93	104	104	113	120	120	126	126	129	131	131	129	129	125	119	119	112	112	103	92	92	84	84	77	77	70	64	64	59	59	56	52	52	50	50	47	45	45	45	45
	0.117718	58	64	70	70	77	77	84	93	93	104	104	113	120	120	126	126	129	131	131	129	129	125	119	119	112	112	103	103	92	84	84	77	77	70	64	64	59	59	56	52	52	50	50	47	45	45	45	45
	0.123323	56	61	68	68	77	77	84	96	96	108	108	116	125	125	131	131	135	135	137	135	135	129	129	123	114	114	105	105	95	84	84	79	79	71	64	64	60	60	56	54	54	51	51	48	46	46	45	45
	0.128929	56	61	68	68	77	77	84	96	96	108	108	116	116	125	131	131	135	135	137	135	135	129	129	123	114	114	105	105	95	84	84	79	79	71	64	64	60	60	56	54	54	51	51	48	46	46	45	45
	0.134534	56	61	61	68	79	79	87	87	98	110	110	119	119	128	135	135	139	139	140	139	139	134	134	126	116	116	106	106	95	87	87	79	79	72	66	66	63	63	59	56	56	52	52	49	47	47	45	45
	0.14014	56	63	63	70	79	79	89	89	99	112	112	120	120	129	138	138	141	141	142	141	141	137	137	128	118	118	106	106	96	87	87	80	80	74	68	68	64	64	61	58	58	54	54	51	51	48	46	46
	0.145746	56	63	63	70	79	79	89	89	99	112	112	120	120	129	138	138	141	141	142	141	141	137	137	128	118	118	106	106	96	87	87	80	80	74	74	68	64	64	61	61	58	54	54	51	51	48	46	46
	0.151351	56	64	64	71	80	80	89	89	99	112	112	120	120	129	137	137	141	141	142	140	140	137	137	127	118	118	108	108	96	96	87	81	81	75	75	70	66	66	64	64	61	56	56	54	54	51	49	49
	0.156957	56	64	64	71	80	80	89	89	99	112	112	120	120	129	137	137	141	141	142	142	140	137	137	127	127	118	108	108	96	96	87	81	81	75	75	70	66	66	64	64	61	56	56	54	54	51	49	49
	0.162562	59	64	64	72	81	81	89	89	99	110	110	119	119	127	127	134	138	138	140	140	138	134	134	126	126	116	108	108	97	97	89	81	81	77	77	73	68	68	66	66	64	61	61	58	58	54	52	52
	0.168168	61	66	66	73	73	80	89	89	97	97	106	115	115	122	122	128	133	133	135	135	134	129	129	123	123	115	108	108	99	99	92	84	84	81	81	77	74	74	72	72	70	66	66	64	64	60	56	56
	0.173774	61	66	66	73	73	80	89	89	97	97	106	115	115	122	122	128	133	133	135	135	134	129	129	123	123	115	108	108	99	99	92	84	84	81	81	77	74	74	72	72	70	66	66	64	64	60	60	56
	0.179379	63	66	66	72	72	79	87	87	95	95	103	110	110	116	116	121	126	126	128	128	128	126	126	121	121	115	109	109	102	102	96	90	90	87	87	83	83	81	79	79	77	77	74	70	70	66	66	63
	0.184985	63	66	66	72	72	79	87	87	95	95	103	110	110	116	116	121	126	126	128	128	128	126	126	121	121	115	109	109	102	102	96	96	90	87	87	83	83	81	79	79	77	77	74	70	70	66	66	63
	0.19059	64	66	66	71	71	77	83	83	90	90	97	104	104	110	110	114	119	119	122	122	123	123	122	120	120	116	116	112	108	108	103	103	98	95	95	92	92	89	87	87	84	84	81	79	79	73	73	68
	0.196196	64	64	64	68	68	74	80	80	84	84	90	96	96	102	102	108	108	112	115	115	119	119	120	121	121	120	120	118	115	115	112	112	110	106	106	104	104	102	98	98	95	95	89	84	84	81	81	76
	0.201802	64	64	64	68	68	74	74	80	84	84	90	90	96	102	102	108	108	112	115	115	119	119	120	121	121	120	120	118	115	115	112	112	110	106	106	104	104	102	98	98	95	95	89	84	84	81	81	76
	0.207407	64	64	64	66	66	71	71	75	80	80	84	84	89	95	95	101	101	105	112	112	115	115	119	122	122	125	125	125	125	125	122	122	121	119	119	116	116	113	110	110	105	105	98	92	92	87	87	81
	0.213013	64	64	64	66	66	71	71	75	80	80	84	84	89	95	95	101	101	105	112	112	115	115	119	122	122	125	125	125	125	125	122	122	121	119	119	116	116	113	113	110	105	105	98	98	92	87	87	81
	0.218618	64	64	64	66	66	66	66	70	74	74	79	79	83	89	89	95	95	101	108	108	113	113	119	125	125	129	129	134	135	135	137	137	135	135	133	128	128	123	123	119	113	113	106	106	99	92	92	84
	0.224224	64	64	64	64	64	64	64	66	70	70	75	75	80	84	84	90	90	97	105	105	113	113	121	121	128	137	137	141	141	147	148	148	148	148	145	140	140	134	134	127	121	121	113	113	105	97	97	89
	0.22983	64	64	64	64	64	64	64	66	70	70	75	75	80	84	84	90	90	97	97	105	113	113	121	121	128	137	137	141	141	147	148	148	148	148	145	140	140	134	134	127	121	121	113	113	105	97	97	89
	0.235435	64	64	64	64	64	64	64	66	66	68	73	73	79	79	82	89	89	96	96	104	114	114	126	126	135	144	144	151	151	155	158	158	158	158	155	150	150	142	142	135	126	126	116	116	108	98	98	89
	0.241041	64	64	64	64	64	64	64	66	66	68	73	73	79	79	82	89	89	96	96	104	114	114	126	126	135	144	144	151	151	155	158	158	158	158	155	150	150	142	142	135	126	126	116	116	108	98	98	89
	0.246646	64	64	64	64	64	64	64	64	64	68	72	72	77	77	81	87	87	96	96	105	116	116	129	129	141	151	151	159	159	165	169	169	167	167	164	158	158	150	150	140	140	129	119	119	109	109	98	89
	0.252252	66	66	64	64	64	64	64	64	64	68	72	72	76	76	81	89	89	97	97	108	120	120	134	134	147	158	158	167	167	173	176	176	174	174	171	171	164	154	154	142	142	131	119	119	108	108	96	87
	0.257858	66	66	64	64	64	64	64	64	64	68	72	72	76	76	81	89	89	97	97	108	120	120	134	134	147	147	158	167	167	173	173	176	174	174	171	171	164	154	154	142	142	131	119	119	108	108	96	87
	0.263463	66	66	64	64	64	64	64	66	66	68	72	72	77	77	82	89	89	99	99	112	112	123	138	138	151	151	163	172	172	177	177	183	181	181	177	177	169	155	155	144	144	131	118	118	105	105	93	84
	0.269069	66	66	64	64	64	64	64	66	66	68	68	72	77	77	82	82	89	99	99	112	112	123	138	138	151	151	163	172	172	177	177	183	181	181	177	177	169	155	155	144	144	131	118	118	105	105	93	84
	0.274674	68	68	66	66	66	66	66	68	68	70	70	73	79	79	83	83	90	101	101	113	113	126	141	141	154	154	167	177	177	185	185	188	187	187	181	181	171	159	159	145	145	129	115	115	103	103	92	81
	0.28028	71	68	68	68	68	68	68	68	68	71	71	74	79	79	84	84	92	102	102	114	114	127	142	142	155	155	170	180	180	188	188	191	189	189	183	183	172	159	159	144	144	128	128	113	99	99	89	89
	0.285886	71	68	68	68	68	68	68	68	68	71	71	74	79	79	84	84	92	102	102	114	114	127	142	142	155	155	170	180	180	188	188	191	189	189	183	183	172	172	159	144	144	128	128	113	99	99	89	89
	0.291491	72	70	68	68	68	68	70	70	70	72	72	75	79	79	84	84	92	102	102	114	114	127	142	142	158	158	171	171	181	189	189	192	192	189	183	183	172	172	159	142	142	126	126	112	97	97	87	87
	0.297097	72	70	68	68	68	68	70	70	70	72	72	75	79	79	84	84	92	102	102	114	114	127	127	142	158	158	171	171	181	189	189	192	192	189	183	183	172	172	159	142	142	126	126	112	97	97	87	87
	0.302702	73	70	68	68	70	70	70	71	71	73	73	76	76	80	84	84	90	90	102	113	113	127	127	142	155	155	169	169	177	187	187	189	189	187	180	180	171	171	158	141	141	125	125	110	95	95	84	84
	0.308308	73	71	71	71	71	71	71	71	71	73	73	75	75	79	83	83	89	89	99	112	112	125	125	139	151	151	164	164	173	181	181	183	183	181	174	174	165	165	152	139	139	122	122	108	93	93	83	83
	0.313914	73	71	71	71	71	71	71	71	71	73	73	75	75	79	83	83	89	89	99	112	112	125	125	139	151	151	164	164	173	181	181	183	183	181	174	174	165	165	152	139	139	122	122	108	108	93	83	83
	0.319519	74	73	73	72	72	72	71	71	71	72	72	74	74	77	81	81	87	87	97	108	108	120	120	134	145	145	155	155	165	172	172	174	174	172	165	165	158	158	148	148	134	120	120	106	106	92	83	83
	0.325125	74	73	73	72	72	72	71	71	71	72	72	74	74	77	81	81	87	87	97	108	108	120	120	134	145	145	155	155	165	165	172	174	174	172	172	165	158	158	148	148	134	120	120	106	106	92	83	83
	0.33073	75	74	74	73	73	73	72	72	71	71	71	72	72	75	79	79	84	84	92	103	103	114	114	126	126	137	147	147	154	154	160	161	161	160	160	155	149	149	140	140	128	116	116	104	104	92	83	83
	0.336336	77	76	76	75	74	74	72	72	70	68	68	70	70	72	72	76	81	81	87	87	96	106	106	116	116	126	134	134	140	140	145	147	147	145	145	142	138	138	129	129	121	113	113	102	102	92	83	83
	0.341942	77	76	76	75	74	74	72	72	70	70	68	70	70	72	72	76	81	81	87	87	96	106	106	116	116	126	134	134	140	140	145	147	147	145	145	142	138	138	129	129	121	113	113	102	102	92	83	83
	0.347547	79	77	77	76	76	74	72	72	70	70	68	68	68	68	68	71	76	76	81	81	89	96	96	105	105	113	120	120	125	125	128	131	131	131	131	128	125	125	121	121	115	109	109	101	101	92	92	84
	0.353153	79	77	77	76	76	74	72	72	70	70	68	68	68	68	68	71	76	76	81	81	89	96	96	105	105	113	120	120	125	125	128	131	131	131	131	128	125	125	121	121	115	115	109	101	101	92	92	84
	0.358758	81	80	80	77	77	74	72	72	68	68	66	64	64	64	64	66	70	70	74	74	80	84	84	92	92	99	105	105	110	110	113	113	114	115	115	115	115	114	112	112	109	109	105	98	98	92	92	87
	0.364364	81	80	80	77	77	74	72	72	68	68	66	64	64	64	64	66	70	70	74	74	80	84	84	92	92	99	99	105	110	110	113	113	114	115	115	115	115	114	112	112	109	109	105	98	98	92	92	87
	0.36997	83	81	81	79	79	75	72	72	68	68	66	64	64	63	63	64	64	64	68	68	72	72	77	81	81	87	87	92	95	95	98	98	101	102	102	103	103	103	104	104	103	103	102	98	98	93	93	89
	0.375575	87	83	83	80	80	76	72	72	68	68	64	64	63	61	61	60	60	59	61	61	64	64	68	73	73	77	77	80	82	82	84	84	87	89	89	92	92	93	96	96	99	99	101	99	99	97	97	93
	0.381181	87	87	83	80	80	76	76	72	68	68	64	64	63	61	61	60	60	59	61	61	64	64	68	73	73	77	77	80	82	82	84	84	87	89	89	92	92	93	96	96	99	99	101	99	99	97	97	93
	0.386786	89	89	84	81	81	77	77	72	68	68	64	64	61	59	59	56	56	56	56	56	58	58	61	64	64	68	68	70	72	72	74	74	76	79	79	82	82	87	90	90	95	95	99	99	102	102	102	99
	0.392392	89	89	84	81	81	77	77	72	68	68	64	64	61	59	59	56	56	56	56	56	58	58	61	64	64	68	68	70	72	72	74	74	76	76	79	82	82	87	87	90	95	95	99	99	102	102	102	99
	0.397998	92	92	87	81	81	76	76	72	66	66	64	64	60	56	56	56	56	52	52	52	52	52	54	56	56	59	59	63	63	64	64	64	68	68	71	75	75	81	81	87	92	92	99	99	104	106	106	105
	0.403603	92	92	87	81	81	76	76	71	66	66	64	64	59	56	56	52	52	51	51	49	48	48	49	49	51	52	52	54	54	56	56	56	60	60	64	68	68	76	76	82	92	92	99	99	106	110	110	110
	0.409209	92	92	87	81	81	76	76	71	71	66	64	64	59	59	56	52	52	51	51	49	48	48	49	49	51	52	52	54	54	56	56	56	60	60	64	68	68	76	76	82	92	92	99	99	106	110	110	110
	0.414814	93	93	87	87	81	75	75	70	70	64	61	61	56	56	54	51	51	48	48	46	45	45	45	45	46	47	47	49	49	50	51	51	54	54	58	64	64	71	71	80	89	89	98	98	106	112	112	113
	0.42042	93	93	87	87	81	75	75	70	70	64	61	61	56	56	54	51	51	48	48	46	45	45	45	45	46	47	47	49	49	50	51	51	54	54	58	64	64	71	71	80	89	89	98	98	106	106	112	113
	0.426026	92	92	87	87	80	74	74	68	68	64	59	59	56	56	52	48	48	45	45	45	43	43	43	43	43	43	43	45	45	45	45	45	48	48	54	54	60	68	68	77	77	87	96	96	105	105	112	114
	0.431631	92	92	84	84	79	71	71	64	64	60	56	56	52	52	49	45	45	43	43	40	40	40	39	39	39	39	40	40	40	41	41	43	45	45	50	50	56	64	64	74	74	84	93	93	103	103	110	112
	0.437237	92	92	84	84	79	71	71	64	64	60	56	56	52	52	49	45	45	43	43	40	40	40	39	39	39	39	40	40	40	41	41	43	45	45	50	50	56	64	64	74	74	84	93	93	103	103	110	112
	0.442842	89	89	81	81	75	68	68	61	61	56	56	52	49	49	45	45	43	40	40	38	38	37	37	37	37	37	37	38	38	39	39	40	45	45	48	48	54	63	63	71	71	81	90	90	98	98	105	108
	0.448448	89	89	81	81	75	75	68	61	61	56	56	52	49	49	45	45	43	40	40	38	38	37	37	37	37	37	37	38	38	39	39	40	45	45	48	48	54	63	63	71	71	81	90	90	98	98	105	108
	0.454054	93	87	79	79	71	71	64	56	56	52	52	49	45	45	43	43	40	38	38	37	37	34	34	34	34	34	36	37	37	37	37	39	43	43	46	46	52	60	60	68	68	79	87	87	93	93	98	98
	0.459659	89	82	75	75	66	66	59	54	54	49	49	45	43	43	40	40	38	37	37	34	34	33	33	33	33	33	34	34	34	37	37	38	40	40	45	45	51	51	56	64	64	74	74	81	87	87	92	92
	0.465265	89	82	75	75	66	66	59	54	54	49	49	45	43	43	40	40	38	37	37	34	34	33	33	33	33	33	34	34	34	37	37	38	38	40	45	45	51	51	56	64	64	74	74	81	87	87	92	92
	0.47087	84	79	71	71	64	64	56	49	49	45	45	41	39	39	37	37	36	33	33	33	33	32	32	32	33	33	33	33	33	36	36	38	38	40	45	45	49	49	56	64	64	71	71	77	82	82	84	84
	0.476476	84	79	71	71	64	64	56	49	49	45	45	41	41	39	37	37	36	36	33	33	33	32	32	32	33	33	33	33	33	36	36	38	38	40	45	45	49	49	56	64	64	71	71	77	82	82	84	84
	0.482082	81	75	66	66	59	59	51	51	45	41	41	38	38	37	34	34	33	33	32	31	31	31	31	31	32	32	33	33	33	36	36	37	37	40	45	45	48	48	54	61	61	68	68	73	77	77	81	81
	0.487687	77	71	71	64	56	56	48	48	43	38	38	37	37	33	33	33	31	31	30	30	30	31	31	31	32	32	33	33	34	36	36	38	38	40	43	43	48	48	54	59	59	64	64	70	70	73	76	76
	0.493293	77	71	71	64	56	56	48	48	43	38	38	37	37	33	33	33	31	31	30	30	30	31	31	31	32	32	33	33	34	36	36	38	38	40	43	43	48	48	54	54	59	64	64	70	70	73	76	76
	0.498898	73	68	68	61	54	54	47	47	41	37	37	33	33	32	31	31	30	30	30	30	30	31	31	32	33	33	33	33	36	36	37	38	38	41	41	45	47	47	52	52	58	64	64	68	68	70	71	71
	0.504504	73	68	68	61	54	54	47	47	41	37	37	33	33	32	31	31	30	30	30	30	30	31	31	32	32	33	33	33	36	36	37	38	38	41	41	45	47	47	52	52	58	64	64	68	68	70	71	71
	0.51011	70	64	64	58	52	52	45	45	40	37	37	33	33	31	31	30	30	30	30	30	30	31	31	32	32	33	34	34	37	37	38	40	40	43	43	45	48	48	52	52	56	61	61	64	64	66	68	68
	0.515715	66	63	63	56	51	51	45	45	40	40	36	32	32	30	30	30	30	30	30	30	30	32	32	33	33	33	36	36	37	37	38	40	40	43	43	45	49	49	52	52	56	60	60	64	64	64	64	64
	0.521321	66	63	63	56	56	51	45	45	40	40	36	32	32	30	30	30	30	30	30	30	30	32	32	33	33	33	36	36	37	37	38	40	40	43	43	45	49	49	52	52	56	60	60	64	64	64	64	64
	0.526926	64	60	60	56	56	50	45	45	39	39	36	32	32	30	30	30	29	29	30	30	30	32	32	33	33	34	36	36	37	37	38	40	40	43	43	45	49	49	52	52	54	54	58	61	61	63	63	64
	0.532532	64	60	60	56	56	50	45	45	39	39	36	32	32	30	30	30	29	29	30	30	30	32	32	33	33	34	36	36	37	37	38	38	40	43	43	45	45	49	52	52	54	54	58	61	61	63	63	64
	0.538138	59	56	56	52	52	48	43	43	38	38	34	31	31	30	30	29	29	29	30	30	30	31	31	32	32	33	33	36	37	37	38	38	40	43	43	45	45	47	51	51	54	54	56	59	59	60	60	61
	0.543743	54	52	52	50	50	46	43	43	38	38	34	31	31	30	30	29	29	29	30	30	30	30	31	32	32	33	33	34	37	37	38	38	40	41	41	45	45	46	50	50	54	54	56	58	58	59	59	59
	0.549349	54	52	52	50	50	46	43	43	38	38	34	34	31	30	30	29	29	29	30	30	30	30	31	32	32	33	33	34	37	37	38	38	40	41	41	45	45	46	50	50	54	54	56	58	58	59	59	59
	0.554954	50	50	48	46	46	45	45	40	38	38	33	33	31	30	30	30	30	30	30	30	31	31	32	33	33	33	33	36	37	37	38	38	39	41	41	45	45	46	50	50	52	52	56	56	56	56	56	56
	0.56056	50	50	48	46	46	45	45	40	38	38	33	33	31	30	30	30	30	30	30	30	31	31	32	33	33	33	33	36	37	37	38	38	39	41	41	45	45	46	50	50	52	52	56	56	56	56	56	56
	0.566166	45	45	45	43	43	41	41	39	37	37	34	34	32	31	31	31	31	32	33	33	33	33	34	36	36	36	36	37	37	37	38	38	39	39	41	45	45	48	48	52	54	54	56	56	56	56	56	54
	0.571771	41	41	40	40	40	39	39	38	37	37	34	34	33	33	33	33	33	34	37	37	37	37	38	38	38	39	39	39	39	40	40	40	43	43	45	48	48	51	51	54	56	56	56	56	56	54	54	54
	0.577377	41	41	40	40	40	39	39	38	37	37	34	34	33	33	33	33	33	34	34	37	37	37	38	38	38	39	39	39	39	40	40	40	43	43	45	48	48	51	51	54	56	56	56	56	56	54	54	54
	0.582982	38	38	38	38	38	38	38	37	37	37	37	37	36	36	37	37	37	38	38	40	43	43	43	43	45	45	45	45	45	45	45	45	48	48	51	54	54	56	56	56	58	58	56	56	56	54	54	52
	0.588588	38	38	38	38	38	38	38	37	37	37	37	37	36	36	37	37	37	38	38	40	43	43	43	43	45	45	45	45	45	45	45	45	48	48	51	54	54	56	56	56	58	58	56	56	56	54	54	52
	0.594194	38	38	37	37	37	37	37	37	37	37	38	38	38	38	39	40	40	45	45	46	48	48	50	50	52	52	52	52	52	52	54	54	56	56	58	61	61	63	63	64	63	63	60	60	56	56	54	52
	0.599799	38	38	37	37	37	37	37	37	37	38	39	39	40	40	43	45	45	50	50	54	56	56	59	59	61	63	63	64	64	64	64	64	66	66	68	68	70	71	71	70	70	66	64	64	60	60	56	52
	0.605405	38	38	37	37	37	37	37	37	37	38	39	39	40	40	43	45	45	50	50	54	56	56	59	59	61	63	63	64	64	64	64	64	66	66	68	68	70	71	71	70	70	66	64	64	60	60	56	52
	0.61101	38	38	38	38	38	38	38	38	38	39	41	41	45	45	47	52	52	56	56	61	61	64	68	68	72	72	74	76	76	77	77	79	79	79	80	80	80	79	79	77	77	73	68	68	64	64	56	52
	0.616616	38	38	38	38	38	38	38	38	38	39	41	41	45	45	47	47	52	56	56	61	61	64	68	68	72	72	74	76	76	77	77	79	79	79	80	80	80	79	79	77	77	73	68	68	64	64	56	52
	0.622222	39	39	38	38	38	38	39	40	40	41	41	45	48	48	52	52	56	63	63	68	68	74	79	79	83	83	87	89	89	89	89	90	92	92	92	92	90	87	87	83	83	79	72	72	64	64	59	54
	0.627827	41	39	38	38	38	38	39	40	40	41	41	45	48	48	52	52	56	63	63	68	68	74	79	79	83	83	87	89	89	89	89	90	92	92	92	92	90	87	87	83	83	79	72	72	64	64	59	59
	0.633433	43	41	40	40	40	40	40	41	41	45	45	46	51	51	56	56	64	68	68	75	75	81	89	89	93	93	99	102	102	104	104	104	105	105	104	104	101	101	96	89	89	82	82	76	68	68	61	61
	0.639038	45	45	41	41	40	40	40	43	43	45	45	50	54	54	60	60	66	75	75	81	81	89	97	97	104	104	110	114	114	116	116	116	116	116	114	114	110	110	104	96	96	87	87	79	71	71	64	64
	0.644644	45	45	41	41	40	40	40	43	43	45	45	50	54	54	60	60	66	75	75	81	81	89	89	97	104	104	110	110	114	116	116	116	116	116	114	114	110	110	104	96	96	87	87	79	71	71	64	64
	0.65025	48	46	45	45	43	43	43	45	45	47	47	52	56	56	64	64	72	72	80	87	87	97	97	106	113	113	120	120	123	126	126	127	127	126	122	122	116	116	109	101	101	90	90	81	74	74	66	66
	0.655855	48	46	45	45	43	43	43	43	45	47	47	52	52	56	64	64	72	72	80	87	87	97	97	106	113	113	120	120	123	126	126	127	127	126	122	122	116	116	109	101	101	90	90	81	74	74	66	66
	0.661461	52	49	49	46	45	45	45	45	46	49	49	52	52	59	66	66	75	75	84	93	93	103	103	113	121	121	127	127	133	135	135	135	135	133	127	127	120	120	112	103	103	93	93	84	76	76	68	68
	0.667066	56	52	52	50	48	48	48	48	48	51	51	54	54	61	68	68	79	79	87	98	98	109	109	118	126	126	134	134	138	139	139	139	139	135	129	129	121	121	113	113	104	95	95	84	84	79	71	71
	0.672672	56	52	52	50	48	48	48	48	48	51	51	54	54	61	68	68	79	79	87	98	98	109	109	118	126	126	134	134	138	139	139	139	139	135	135	129	121	121	113	113	104	95	95	84	84	79	71	71
	0.678278	58	56	56	52	51	51	50	50	51	54	54	58	58	64	72	72	80	80	89	101	101	112	112	121	121	128	135	135	139	139	140	139	139	135	135	128	120	120	112	112	103	93	93	87	87	80	74	74
	0.683883	58	56	56	52	51	51	50	50	51	54	54	58	58	64	72	72	80	80	89	89	101	112	112	121	121	128	135	135	139	139	140	139	139	135	135	128	120	120	112	112	103	93	93	87	87	80	74	74
	0.689489	63	59	59	56	54	54	54	54	54	54	56	61	61	66	66	74	82	82	92	92	103	113	113	122	122	129	135	135	139	139	139	137	137	131	131	125	118	118	112	112	102	93	93	87	87	81	76	76
	0.695094	66	64	64	61	61	58	56	56	56	56	59	64	64	68	68	77	84	84	95	95	105	115	115	123	123	129	134	134	137	137	137	134	134	127	127	121	113	113	106	106	98	92	92	87	87	81	79	79
	0.7007	66	64	64	61	61	58	56	56	56	56	59	64	64	68	68	77	84	84	95	95	105	115	115	123	123	129	134	134	137	137	137	134	134	127	127	121	113	113	106	106	98	98	92	87	87	81	81	79
	0.706306	71	68	68	66	66	64	63	63	63	63	64	66	66	73	73	81	89	89	98	98	108	116	116	123	123	128	133	133	134	134	133	128	128	122	122	116	116	109	101	101	95	95	89	84	84	82	82	80
	0.711911	71	68	68	66	66	64	63	63	63	63	64	66	66	73	73	81	89	89	98	98	108	116	116	123	123	128	128	133	134	134	133	133	128	122	122	116	116	109	101	101	95	95	89	84	84	82	82	80
	0.717517	75	73	73	71	71	68	68	68	68	68	70	73	73	79	79	84	92	92	102	102	110	110	118	125	125	129	129	131	131	131	128	128	123	118	118	112	112	103	97	97	92	92	87	84	84	81	81	80
	0.723122	80	79	79	79	79	76	76	76	76	76	79	79	81	87	87	92	92	99	106	106	113	113	120	126	126	129	129	129	128	128	125	125	119	112	112	104	104	98	92	92	87	87	84	82	82	81	81	80
	0.728728	80	79	79	79	79	76	76	76	76	76	79	79	81	87	87	92	92	99	106	106	113	113	120	126	126	129	129	129	128	128	125	125	119	112	112	104	104	98	92	92	87	87	84	82	82	81	81	80
	0.734334	84	84	84	84	84	84	84	84	87	87	89	89	92	96	96	102	102	106	112	112	118	118	123	128	128	129	129	128	126	126	120	120	113	105	105	98	98	92	87	87	83	83	81	81	81	80	80	80
	0.739939	84	84	84	84	84	84	84	84	87	87	89	89	92	96	96	102	102	106	112	112	118	118	123	128	128	129	129	128	126	126	120	120	113	105	105	98	98	92	92	87	83	83	81	81	81	80	80	80
	0.745545	92	92	93	96	96	97	97	98	101	101	103	103	106	110	110	113	113	116	120	120	123	123	127	129	129	129	129	127	127	122	115	115	108	108	98	90	90	84	84	81	80	80	79	79	79	79	79	79
	0.75115	102	102	106	110	110	112	112	115	118	118	120	120	121	123	123	125	125	126	127	127	128	128	129	129	129	128	128	123	123	118	110	110	102	102	92	84	84	80	80	76	74	74	74	74	75	77	77	79
	0.756756	102	102	106	110	110	112	112	115	118	118	120	120	121	121	123	125	125	126	126	127	128	128	129	129	129	128	128	123	123	118	110	110	102	102	92	84	84	80	80	76	74	74	74	74	75	77	77	79
	0.762362	114	114	120	125	125	129	129	135	135	138	139	139	140	140	140	139	139	138	138	135	134	134	133	133	129	126	126	120	120	113	104	104	95	95	84	79	79	73	73	70	68	68	68	68	72	75	75	79
	0.767967	114	114	120	120	125	129	129	135	135	138	139	139	140	140	140	139	139	138	138	135	134	134	133	133	129	126	126	120	120	113	104	104	95	95	84	79	79	73	73	70	68	68	68	68	72	72	75	79
	0.773573	126	126	134	134	141	148	148	152	152	155	155	155	155	155	154	150	150	147	147	141	137	137	133	133	127	122	122	115	115	108	97	97	89	89	80	73	73	68	68	64	64	64	64	64	68	68	73	79
	0.779178	138	138	148	148	155	163	163	169	169	171	172	172	171	171	167	160	160	152	152	145	137	137	129	129	123	116	116	110	110	101	101	92	82	82	75	75	68	64	64	61	61	60	63	63	66	66	72	79
	0.784784	138	138	148	148	155	163	163	169	169	171	172	172	171	171	167	160	160	152	152	145	137	137	129	129	123	123	116	110	110	101	101	92	82	82	75	75	68	64	64	61	61	60	63	63	66	66	72	79
	0.79039	148	148	158	158	167	174	174	180	180	183	183	183	181	181	174	174	165	155	155	145	145	135	126	126	118	118	110	103	103	93	93	84	79	79	71	71	64	61	61	58	58	56	59	59	64	64	71	79
	0.795995	148	148	158	158	167	167	174	180	180	183	183	183	181	181	174	174	165	155	155	145	145	135	126	126	118	118	110	103	103	93	93	84	79	79	71	71	64	61	61	58	58	56	59	59	64	64	71	79
	0.801601	141	152	164	164	173	173	181	187	187	189	189	189	187	187	177	177	169	155	155	144	144	131	120	120	112	112	103	95	95	87	87	81	74	74	66	66	63	58	58	56	56	56	56	56	63	63	68	68
	0.807206	144	155	167	167	177	177	183	189	189	192	192	192	188	188	180	180	167	154	154	140	140	126	114	114	104	104	96	89	89	82	82	77	70	70	64	64	59	56	56	54	54	54	54	56	60	60	68	68
	0.812812	144	155	167	167	177	177	183	189	189	192	192	192	188	188	180	180	167	154	154	140	140	126	114	114	104	104	96	89	89	82	82	77	77	70	64	64	59	59	56	54	54	54	54	56	60	60	68	68
	0.818418	142	155	167	167	176	176	183	189	189	191	191	189	183	183	176	176	163	149	149	134	134	120	109	109	98	98	90	90	84	79	79	73	73	66	63	63	56	56	54	52	52	52	52	54	59	59	66	66
	0.824023	142	155	167	167	176	176	183	189	189	191	191	189	183	183	176	176	163	163	149	134	134	120	120	109	98	98	90	90	84	79	79	73	73	66	63	63	56	56	54	52	52	52	52	54	59	59	66	66
	0.829629	139	152	164	164	173	173	181	181	185	187	187	183	183	177	170	170	155	155	142	127	127	114	114	103	93	93	87	87	81	75	75	70	70	64	60	60	56	56	52	52	52	52	52	54	58	58	64	64
	0.835234	135	148	148	159	169	169	176	176	180	180	180	177	177	171	160	160	148	148	134	121	121	109	109	98	89	89	82	82	79	72	72	66	66	64	58	58	56	56	52	52	52	52	52	54	58	58	64	64
	0.84084	135	148	148	159	169	169	176	176	180	180	180	177	177	171	160	160	148	148	134	121	121	109	109	98	89	89	82	82	79	72	72	66	66	64	58	58	56	56	52	52	52	52	52	54	54	58	64	64
	0.846446	128	141	141	152	161	161	169	169	171	171	171	167	167	159	150	150	138	138	125	113	113	103	103	93	87	87	81	81	75	70	70	66	66	61	61	58	56	56	54	54	54	54	54	56	56	59	66	66
	0.852051	128	141	141	152	161	161	169	169	171	171	171	167	167	159	150	150	138	138	125	113	113	103	103	93	93	87	81	81	75	75	70	66	66	61	61	58	56	56	54	54	54	54	54	56	56	59	66	66
	0.857657	122	134	134	145	152	152	159	159	160	159	159	154	154	148	138	138	126	126	114	114	105	96	96	89	89	83	79	79	74	74	70	66	66	63	63	59	56	56	56	56	56	56	56	58	58	63	68	68
	0.863262	116	126	126	137	142	142	148	148	149	149	145	140	140	134	134	125	114	114	104	104	96	89	89	84	84	81	77	77	73	73	70	66	66	64	64	61	60	60	59	59	59	60	60	64	64	66	73	73
	0.868868	116	126	126	137	137	142	148	148	149	149	145	140	140	134	134	125	114	114	104	104	96	89	89	84	84	81	77	77	73	73	70	66	66	64	64	61	60	60	59	59	59	60	60	64	64	66	73	73
	0.874474	112	119	119	126	126	131	135	135	135	135	131	126	126	119	119	112	103	103	95	95	89	83	83	81	81	79	75	75	73	73	71	68	68	66	66	64	64	64	64	64	64	64	64	68	68	71	71	76
	0.880079	112	119	119	126	126	131	135	135	135	135	131	126	126	119	119	112	103	103	95	95	89	83	83	81	81	79	75	75	73	73	71	68	68	66	66	64	64	64	64	64	64	64	64	68	68	71	71	76
	0.885685	106	112	112	116	116	120	122	122	121	121	116	112	112	105	105	98	90	90	84	84	81	79	79	77	77	75	75	74	73	73	72	72	72	71	71	71	71	71	70	70	71	71	71	73	73	76	76	81
	0.89129	106	112	112	116	116	120	122	122	121	121	116	112	112	105	105	98	90	90	84	84	81	81	79	77	77	75	75	74	73	73	72	72	72	71	71	71	71	71	70	70	71	71	71	73	73	76	76	81
	0.896896	102	105	105	108	108	110	110	110	109	109	104	104	98	92	92	87	87	82	79	79	75	75	73	72	72	72	72	72	73	73	75	75	76	77	77	79	79	79	79	79	79	79	79	80	80	81	81	84
	0.902502	97	99	99	99	99	99	99	98	96	96	92	92	87	82	82	79	79	74	71	71	68	68	66	66	66	68	68	71	74	74	79	79	81	83	83	84	84	87	87	87	87	87	87	87	87	87	87	89
	0.908107	97	97	99	99	99	99	99	98	96	96	92	92	87	82	82	79	79	74	71	71	68	68	66	66	66	68	68	71	74	74	79	79	81	83	83	84	84	87	87	87	87	87	87	87	87	87	87	89
	0.913713	93	93	93	92	92	92	92	89	84	84	82	82	79	74	74	71	71	66	64	64	61	61	61	64	64	66	66	71	76	76	81	81	87	92	92	95	95	96	96	97	97	97	96	96	95	93	93	93
	0.919318	93	93	93	92	92	92	92	89	84	84	82	82	79	74	74	71	71	66	64	64	61	61	61	64	64	66	66	71	71	76	81	81	87	87	92	95	95	96	96	97	97	97	96	96	95	93	93	93
	0.924924	90	90	89	87	87	84	84	81	79	79	75	75	71	66	66	64	64	59	56	56	56	56	56	56	58	64	64	71	71	79	87	87	95	95	102	105	105	108	108	109	108	108	106	106	104	101	101	98
	0.93053	87	87	84	82	82	79	79	75	71	71	66	66	64	64	60	56	56	54	54	51	50	50	52	52	56	64	64	72	72	81	92	92	103	103	110	115	115	118	118	119	118	118	115	115	112	106	106	102
	0.936135	87	87	84	82	82	79	79	75	75	71	66	66	64	64	60	56	56	54	54	51	50	50	52	52	56	64	64	72	72	81	92	92	103	103	110	115	115	118	118	119	118	118	115	115	112	106	106	102
	0.941741	84	84	81	81	79	74	74	68	68	64	60	60	56	56	54	51	51	48	48	46	47	47	49	49	56	64	64	75	75	87	99	99	112	112	119	125	125	127	127	127	125	125	121	121	116	116	112	105
	0.947346	84	84	81	81	79	74	74	68	68	64	60	60	56	56	54	51	51	48	48	46	47	47	49	49	56	64	64	75	75	87	99	99	112	112	119	125	125	127	127	127	127	125	121	121	116	116	112	105
	0.952952	81	81	77	77	73	68	68	64	64	59	54	54	51	51	47	45	45	45	45	43	45	45	48	48	56	64	64	79	79	92	92	104	116	116	125	125	131	135	135	134	134	131	126	126	120	120	114	108
	0.958558	77	77	73	73	68	64	64	59	59	54	50	50	46	46	43	40	40	40	40	40	43	43	47	47	56	56	66	79	79	93	93	108	119	119	128	128	135	138	138	137	137	134	127	127	121	121	115	109
	0.964163	77	77	73	73	68	64	64	59	59	54	50	50	46	46	43	43	40	40	40	40	40	43	47	47	56	56	66	79	79	93	93	108	119	119	128	128	135	138	138	137	137	134	127	127	121	121	115	109
	0.969769	73	73	68	68	64	60	60	56	56	51	51	46	43	43	40	40	38	38	38	38	38	41	46	46	56	56	66	80	80	93	93	108	119	119	128	128	134	137	137	135	135	133	127	127	121	121	115	109
	0.975374	77	73	68	68	64	64	60	56	56	51	51	46	43	43	40	40	38	38	38	38	38	41	46	46	56	56	66	80	80	93	93	108	119	119	128	128	134	137	137	135	135	133	127	127	121	121	115	115
	0.98098	72	68	64	64	60	60	56	52	52	47	47	43	40	40	37	37	36	36	36	37	37	40	45	45	54	54	66	79	79	90	90	104	115	115	123	123	128	131	131	131	131	128	128	123	119	119	113	113
	0.986586	66	64	60	60	56	56	52	48	48	45	45	40	37	37	34	34	33	33	33	37	37	39	45	45	54	54	64	75	75	87	87	98	98	109	116	116	121	121	123	123	123	122	122	119	114	114	110	110
	0.992191	66	64	60	60	56	56	52	48	48	45	45	40	37	37	34	34	33	33	33	37	37	39	45	45	54	54	64	64	75	87	87	98	98	109	116	116	121	121	123	123	123	122	122	119	114	114	110	110
	0.997797	63	59	56	56	52	52	49	45	45	41	41	38	36	36	33	33	32	32	33	34	34	38	38	43	51	51	61	61	71	81	81	92	92	101	108	108	112	112	114	114	114	113	113	112	108	108	103	103
	1.0034	63	59	56	56	52	52	49	45	45	41	41	38	38	36	33	33	32	32	33	34	34	38	38	43	51	51	61	61	71	81	81	92	92	101	108	108	112	112	114	114	114	113	113	112	108	108	103	103
	1.00901	56	54	54	52	50	50	46	46	43	39	39	37	37	33	32	32	31	31	31	33	33	37	37	41	48	48	56	56	66	77	77	84	84	92	98	98	102	102	104	104	104	103	103	102	99	99	93	93
	1.01461	54	51	51	48	45	45	43	43	40	37	37	34	34	32	31	31	30	30	31	33	33	37	37	40	46	46	54	54	63	71	71	79	79	84	90	90	93	93	95	95	95	93	93	92	92	90	87	87
	1.02022	54	51	51	48	45	45	43	43	40	37	37	34	34	32	31	31	30	30	31	33	33	37	37	40	46	46	54	54	63	71	71	79	79	84	84	90	93	93	95	95	95	93	93	92	92	90	87	87
	1.02582	50	47	47	45	43	43	40	40	38	36	36	33	33	31	30	30	30	30	30	32	32	36	36	39	45	45	50	50	56	56	66	73	73	79	79	83	84	84	87	87	87	87	87	84	84	82	79	79
	1.03143	50	47	47	45	43	43	40	40	38	36	36	33	33	31	30	30	30	30	30	30	32	36	36	39	39	45	50	50	56	56	66	73	73	79	79	83	84	84	87	87	87	87	87	84	84	82	79	79
	1.03704	46	45	45	41	39	39	38	38	36	33	33	31	31	30	30	29	29	29	30	30	31	33	33	38	38	43	47	47	54	54	61	66	66	73	73	77	80	80	81	81	81	80	80	79	79	76	73	73
	1.04264	45	41	41	39	39	38	36	36	33	33	32	30	30	29	29	28	28	28	29	29	30	33	33	37	37	40	45	45	51	51	56	63	63	68	68	71	74	74	75	75	74	73	73	72	72	68	66	66
	1.04825	45	41	41	39	39	38	36	36	33	33	32	30	30	29	29	28	28	28	29	29	30	33	33	37	37	40	45	45	51	51	56	63	63	68	68	71	74	74	75	75	74	73	73	72	72	68	68	66
	1.05385	41	39	39	38	38	37	33	33	32	32	30	29	29	28	28	28	28	28	29	29	30	32	32	36	36	38	43	43	48	48	54	58	58	64	64	66	66	68	70	70	68	68	68	66	66	64	64	61
	1.05946	41	39	39	38	38	37	33	33	32	32	30	29	29	28	28	28	28	28	29	29	30	32	32	36	36	38	43	43	48	48	54	54	58	64	64	66	66	68	70	70	68	68	68	66	66	64	64	61
	1.06506	40	38	38	37	37	36	33	33	31	31	30	29	29	28	28	28	29	29	29	29	30	30	32	34	34	38	38	40	45	45	51	51	56	60	60	64	64	64	64	64	64	64	64	61	61	59	59	56
	1.07067	38	37	37	37	37	34	33	33	31	31	30	30	30	29	29	29	29	30	30	30	31	31	33	34	34	37	37	40	45	45	49	49	54	56	56	59	59	61	63	63	61	61	60	58	58	56	56	54
	1.07628	38	37	37	37	37	34	34	33	31	31	30	30	30	29	29	29	29	30	30	30	31	31	33	34	34	37	37	40	45	45	49	49	54	56	56	59	59	61	63	63	61	61	60	58	58	56	56	54
	1.08188	38	38	38	37	37	36	36	33	32	32	31	31	30	30	30	30	30	30	31	31	32	32	33	36	36	38	38	40	45	45	47	47	51	54	54	56	56	58	58	58	58	58	56	56	56	52	52	51
	1.08749	38	38	38	37	37	36	36	33	32	32	31	31	30	30	30	30	30	30	31	31	32	32	33	36	36	38	38	40	45	45	47	47	51	54	54	56	56	58	58	58	58	58	56	56	56	52	52	51
	1.09309	38	38	38	37	37	37	37	34	33	33	33	33	32	32	32	32	32	33	33	33	34	34	36	37	37	38	38	40	43	43	46	46	49	49	52	54	54	56	56	56	56	56	54	54	52	51	51	48
	1.0987	38	38	38	38	38	37	37	37	36	36	36	36	34	34	34	36	36	37	37	37	37	37	37	37	38	39	39	40	40	43	45	45	47	47	50	51	51	52	52	52	52	52	51	51	50	48	48	45
	1.1043	38	38	38	38	38	37	37	37	36	36	36	36	34	34	34	36	36	37	37	37	37	37	37	37	38	39	39	40	40	43	45	45	47	47	50	51	51	52	52	52	52	52	51	51	50	48	48	45
	1.10991	38	38	38	38	38	38	38	38	38	38	38	38	38	38	38	38	38	39	39	39	39	39	39	39	39	40	40	41	41	43	45	45	45	45	47	48	48	49	49	50	49	49	48	48	47	45	45	45
	1.11551	38	38	38	38	38	38	38	38	38	38	38	38	38	38	38	38	38	39	39	39	39	39	39	39	39	40	40	41	41	43	45	45	45	45	47	48	48	49	49	50	49	49	48	48	47	45	45	45
	1.12112	38	38	38	38	39	40	40	40	40	41	41	41	41	41	41	43	43	43	43	43	41	41	41	41	41	41	41	43	43	43	45	45	45	45	45	45	45	46	46	46	46	46	46	46	45	45	45	45
	1.12673	38	38	39	39	40	43	43	45	45	45	45	45	46	46	46	46	46	46	46	45	45	45	45	45	45	45	45	45	45	45	45	45	45	45	45	45	45	45	45	45	45	45	45	45	45	45	45	45
	1.13233	38	38	39	39	40	43	43	45	45	45	45	45	46	46	46	46	46	46	46	45	45	45	45	45	45	45	45	45	45	45	45	45	45	45	45	45	45	45	45	45	45	45	45	45	45	45	45	45
	1.13794	38	38	40	40	43	45	45	48	48	50	51	51	52	52	52	52	52	52	52	50	50	49	47	47	46	46	45	45	45	46	46	46	45	45	45	45	43	43	43	43	43	43	43	43	43	43	45	45
	1.14354	38	38	40	40	43	45	45	48	48	50	50	51	52	52	52	52	52	52	52	50	50	49	47	47	46	46	45	45	45	46	46	46	45	45	45	45	43	43	43	43	43	43	43	43	43	43	45	45
	1.14915	40	40	43	43	45	45	49	52	52	56	56	56	58	58	59	59	59	58	58	56	56	54	52	52	50	50	49	48	48	48	48	47	46	46	45	45	43	41	41	40	40	40	40	40	41	41	43	45
	1.15475	38	40	43	43	45	45	49	52	52	56	56	56	58	58	59	59	59	58	58	56	56	54	52	52	50	50	49	48	48	48	48	47	46	46	45	45	43	41	41	40	40	40	40	40	41	41	43	43
	1.16036	40	43	45	45	49	49	54	58	58	63	63	64	66	66	68	68	68	66	66	64	64	61	58	58	56	56	54	52	52	51	51	50	47	47	45	45	43	43	40	40	40	39	39	40	40	40	41	41
	1.16596	41	45	50	50	54	54	60	64	64	70	70	74	77	77	79	79	79	76	76	73	73	70	66	66	64	64	60	60	56	54	54	52	52	50	46	46	45	45	40	39	39	38	38	38	38	38	40	40
	1.17157	41	45	50	50	54	54	60	64	64	70	70	74	77	77	79	79	79	76	76	73	73	70	70	66	64	64	60	60	56	54	54	52	52	50	46	46	45	45	40	39	39	38	38	38	38	38	40	40
	1.17718	45	49	54	54	60	60	66	73	73	79	79	82	82	87	89	89	89	89	87	83	83	80	80	76	71	71	66	66	63	58	58	56	56	52	47	47	45	45	40	38	38	38	38	37	37	37	38	38
	1.18278	45	49	54	54	60	60	66	66	73	79	79	82	82	87	89	89	89	89	87	83	83	80	80	76	71	71	66	66	63	58	58	56	56	52	47	47	45	45	40	38	38	38	38	37	37	37	38	38
	1.18839	47	52	52	59	66	66	74	74	81	87	87	92	92	97	99	99	101	101	99	96	96	90	90	84	79	79	73	73	66	63	63	56	56	52	48	48	45	45	40	38	38	37	37	36	36	37	37	37
	1.19399	50	56	56	64	72	72	81	81	89	96	96	103	103	109	112	112	114	114	113	109	109	103	103	95	87	87	80	80	72	66	66	59	59	54	48	48	45	45	40	40	38	36	36	34	34	34	37	37
	1.1996	50	56	56	64	72	72	81	81	89	96	96	103	103	109	112	112	114	114	113	109	109	103	103	95	87	87	80	80	72	72	66	59	59	54	54	48	45	45	40	40	38	36	36	34	34	34	37	37
	1.2052	52	59	59	68	77	77	87	87	95	104	104	112	112	119	123	123	126	126	126	120	120	113	113	104	104	95	84	84	77	77	68	60	60	54	54	47	43	43	40	40	37	34	34	33	33	33	36	36
	1.21081	52	59	59	68	77	77	87	87	95	104	104	112	112	119	119	123	126	126	126	126	120	113	113	104	104	95	84	84	77	77	68	60	60	54	54	47	43	43	40	40	37	34	34	33	33	33	36	36
	1.21642	54	63	63	71	71	81	90	90	101	101	112	120	120	127	127	134	138	138	137	137	131	122	122	113	113	102	90	90	80	80	71	61	61	54	54	47	43	43	40	40	37	34	34	33	33	33	36	36
	1.22202	56	64	64	72	72	81	92	92	104	104	115	125	125	135	135	141	145	145	144	144	139	129	129	119	119	108	95	95	82	82	72	63	63	54	54	48	45	45	40	40	38	36	36	34	34	34	34	36
	1.22763	56	64	64	72	72	81	92	92	104	104	115	125	125	135	135	141	145	145	144	144	139	129	129	119	119	108	95	95	82	82	72	63	63	54	54	48	45	45	40	40	38	38	36	34	34	34	34	36
	1.23323	56	64	64	73	73	82	92	92	105	105	116	128	128	139	139	147	150	150	149	149	144	137	137	123	123	112	98	98	84	84	75	75	64	56	56	50	50	45	43	43	39	39	38	37	37	37	37	37
	1.23884	56	64	64	73	73	82	92	92	105	105	116	128	128	139	139	147	150	150	149	149	144	137	137	123	123	112	112	98	84	84	75	75	64	56	56	50	50	45	43	43	39	39	38	37	37	37	37	37
	1.24444	56	64	64	72	72	81	92	92	104	104	116	128	128	140	140	148	148	152	152	152	148	148	140	127	127	115	115	102	87	87	77	77	66	59	59	54	54	48	45	45	43	43	40	39	39	38	38	39
	1.25005	56	64	64	71	71	80	80	90	103	103	114	114	127	139	139	147	147	151	152	152	149	149	141	129	129	118	118	105	92	92	81	81	72	64	64	58	58	54	50	50	46	46	45	43	43	43	43	43
	1.25565	56	56	64	71	71	80	80	90	103	103	114	114	127	139	139	147	147	151	152	152	149	149	141	129	129	118	118	105	92	92	81	81	72	64	64	58	58	54	50	50	46	46	45	43	43	43	43	43
	1.26126	56	56	64	70	70	79	79	89	99	99	112	112	122	134	134	142	142	148	149	149	147	147	140	131	131	120	120	109	97	97	87	87	79	71	71	64	64	60	56	56	54	54	51	51	49	48	48	47
	1.26687	56	56	64	70	70	79	79	89	99	99	112	112	122	134	134	142	142	148	149	149	147	147	140	131	131	120	120	109	97	97	87	87	79	79	71	64	64	60	60	56	54	54	51	51	49	48	48	47
	1.27247	58	58	64	68	68	77	77	84	95	95	106	106	116	127	127	137	137	141	144	144	142	142	138	138	131	122	122	113	113	104	95	95	87	87	80	75	75	70	70	66	63	63	60	60	56	56	56	54
	1.27808	59	59	64	68	68	74	74	81	90	90	101	101	112	120	120	127	127	134	134	138	137	137	134	134	129	123	123	118	118	112	104	104	97	97	92	87	87	82	82	79	75	75	72	72	68	66	66	64
	1.28368	59	59	64	68	68	74	74	81	81	90	101	101	112	112	120	127	127	134	134	138	137	137	134	134	129	123	123	118	118	112	104	104	97	97	92	87	87	82	82	79	75	75	72	72	68	66	66	64
	1.28929	60	60	64	64	66	72	72	79	79	84	95	95	104	104	113	120	120	126	126	129	129	129	128	128	127	125	125	121	121	118	114	114	110	110	106	102	102	96	96	92	87	87	84	84	81	77	77	73
	1.29489	60	60	64	64	66	72	72	79	79	84	95	95	104	104	113	120	120	126	126	129	129	129	128	128	127	125	125	121	121	118	114	114	110	110	106	102	102	96	96	92	92	87	84	84	81	81	77	73
	1.3005	60	60	63	63	64	68	68	74	74	81	89	89	97	97	105	112	112	118	118	122	123	123	125	125	125	125	125	125	125	125	123	123	122	122	120	120	116	112	112	108	108	103	97	97	92	92	87	81
	1.3061	61	61	61	61	63	66	66	70	70	77	83	83	90	90	97	104	104	112	112	115	118	118	120	120	123	123	126	128	128	131	131	134	135	135	135	135	133	128	128	123	123	118	112	112	103	103	96	90
	1.31171	61	61	61	61	63	66	66	70	70	77	83	83	90	90	97	104	104	112	112	115	115	118	120	120	123	123	126	128	128	131	131	134	135	135	135	135	133	128	128	123	123	118	112	112	103	103	96	90
	1.31732	63	63	60	60	61	64	64	66	66	72	72	79	84	84	90	90	97	103	103	109	109	112	116	116	121	121	126	133	133	138	138	142	145	145	147	147	147	142	142	139	139	131	121	121	113	113	105	98
	1.32292	63	63	60	60	61	61	64	66	66	72	72	79	84	84	90	90	97	103	103	109	109	112	116	116	121	121	126	133	133	138	138	142	145	145	147	147	147	142	142	139	139	131	121	121	113	113	105	98
	1.32853	68	63	60	60	59	59	61	64	64	68	68	74	79	79	84	84	90	96	96	102	102	106	112	112	120	120	127	137	137	144	144	150	154	154	158	158	158	155	155	150	150	142	142	131	121	121	113	113
	1.33413	70	64	60	60	59	59	59	63	63	64	64	68	74	74	80	80	84	89	89	95	95	102	109	109	118	118	127	139	139	148	148	155	163	163	169	169	170	170	167	161	161	152	152	140	128	128	119	119
	1.33974	70	64	60	60	59	59	59	63	63	64	64	68	74	74	80	80	84	89	89	95	95	102	109	109	118	118	127	127	139	148	148	155	155	163	169	169	170	170	167	161	161	152	152	140	128	128	119	119
	1.34534	72	64	61	61	58	58	58	60	60	63	63	66	70	70	74	74	79	83	83	89	89	96	96	105	115	115	127	127	140	151	151	163	163	171	177	177	180	180	177	171	171	160	160	149	137	137	123	123
	1.35095	72	64	61	61	58	58	58	60	60	63	63	66	66	70	74	74	79	79	83	89	89	96	96	105	115	115	127	127	140	151	151	163	163	171	177	177	180	180	177	171	171	160	160	149	137	137	123	123
	1.35656	74	66	61	61	58	58	56	56	58	59	59	63	63	64	68	68	74	74	79	84	84	92	92	102	114	114	127	127	141	155	155	169	169	177	183	183	187	187	185	177	177	167	167	155	141	141	127	127
	1.36216	76	68	68	63	58	58	56	56	56	56	56	59	59	63	64	64	68	68	73	80	80	89	89	99	113	113	127	127	144	159	159	172	172	183	191	191	194	194	191	183	183	173	173	159	159	145	129	129
	1.36777	76	68	68	63	58	58	56	56	56	56	56	59	59	63	64	64	68	68	73	80	80	89	89	99	113	113	127	127	144	159	159	172	172	183	191	191	194	194	191	191	183	173	173	159	159	145	129	129
	1.37337	76	68	68	63	58	58	56	56	56	56	56	56	56	59	61	61	64	64	70	77	77	84	84	98	112	112	127	127	145	145	161	176	176	187	187	194	196	196	194	194	185	174	174	160	160	145	129	129
	1.37898	76	68	68	63	58	58	56	56	56	56	56	56	56	59	61	61	64	64	70	77	77	84	84	98	98	112	127	127	145	145	161	176	176	187	187	194	196	196	194	194	185	174	174	160	160	145	129	129
	1.38458	75	66	66	61	56	56	56	56	54	54	54	56	56	56	56	59	63	63	68	68	75	84	84	97	97	113	129	129	147	147	163	177	177	188	188	194	196	196	192	192	183	172	172	158	158	142	127	127
	1.39019	74	66	66	60	56	56	54	54	52	52	52	54	54	56	56	56	61	61	66	66	75	84	84	97	97	113	129	129	148	148	164	177	177	187	187	192	192	192	188	188	177	167	167	152	152	139	123	123
	1.39579	74	66	66	60	60	56	54	54	52	52	52	54	54	56	56	56	61	61	66	66	75	84	84	97	97	113	129	129	148	148	164	177	177	187	187	192	192	192	188	188	177	167	167	152	152	139	139	123
	1.4014	72	64	64	59	59	56	54	54	52	52	52	52	52	54	54	56	61	61	66	66	75	84	84	98	98	114	131	131	148	148	164	176	176	183	183	188	187	187	180	180	171	171	159	145	145	131	131	118
	1.40701	72	64	64	59	59	56	54	54	52	52	52	52	52	54	54	56	61	61	66	66	75	84	84	98	98	114	131	131	148	148	164	164	176	183	183	188	188	187	180	180	171	171	159	145	145	131	131	118
	1.41261	71	64	64	59	59	56	54	54	52	52	52	52	52	54	54	56	60	60	66	66	76	87	87	99	99	114	114	129	147	147	161	161	172	177	177	181	181	177	172	172	163	163	151	138	138	123	123	112
	1.41822	71	64	64	59	59	56	54	54	52	52	52	52	52	54	54	56	56	60	66	66	76	76	87	99	99	114	114	129	147	147	161	161	172	177	177	181	181	177	172	172	163	163	151	138	138	123	123	112
	1.42382	71	64	64	60	60	56	54	54	52	52	52	52	52	54	54	56	56	60	66	66	75	75	84	97	97	112	112	126	142	142	155	155	164	170	170	171	171	169	163	163	152	152	142	129	129	118	118	106
	1.42943	71	71	66	61	61	56	56	54	52	52	52	52	52	52	52	54	54	58	64	64	73	73	82	93	93	108	108	121	135	135	148	148	155	159	159	160	160	158	152	152	144	144	134	123	123	113	113	103
	1.43503	71	71	66	61	61	56	56	54	52	52	52	52	52	52	52	54	54	58	64	64	73	73	82	93	93	108	108	121	135	135	148	148	155	159	159	160	160	158	152	152	144	144	134	134	123	113	113	103
	1.44064	73	73	68	64	64	59	59	56	54	54	52	52	51	51	51	52	52	56	63	63	68	68	79	89	89	102	102	114	127	127	138	138	144	144	148	149	149	148	148	142	135	135	126	126	118	109	109	101
	1.44624	73	73	68	64	64	59	59	56	54	54	52	52	51	51	51	52	52	56	63	63	68	68	79	89	89	102	102	114	114	127	138	138	144	144	148	149	149	148	148	142	135	135	126	126	118	109	109	101
	1.45185	76	76	71	66	66	61	61	56	54	54	52	52	50	49	49	50	50	52	52	56	64	64	74	74	83	95	95	108	108	118	127	127	133	133	137	138	138	137	137	133	127	127	121	121	113	105	105	98
	1.45746	80	80	75	70	70	64	64	59	56	56	52	52	50	50	48	47	47	49	49	54	60	60	68	68	79	89	89	101	101	110	118	118	122	122	126	127	127	127	127	125	121	121	116	116	112	105	105	98
	1.46306	80	80	75	75	70	64	64	59	59	56	52	52	50	50	48	47	47	49	49	54	60	60	68	68	79	89	89	101	101	110	118	118	122	122	126	127	127	127	127	125	121	121	116	116	112	105	105	98
	1.46867	84	84	81	81	75	68	68	64	64	56	54	54	50	50	47	45	45	47	47	51	56	56	64	64	73	83	83	93	93	103	110	110	115	115	118	120	120	119	119	119	116	116	114	114	110	110	105	101
	1.47427	84	84	81	81	75	68	68	64	64	56	54	54	50	50	47	45	45	47	47	51	56	56	64	64	73	83	83	93	93	103	110	110	115	115	118	118	120	119	119	119	119	116	114	114	110	110	105	101
	1.47988	92	92	87	87	81	74	74	66	66	61	56	56	51	51	47	45	45	45	45	49	54	54	61	61	68	79	79	87	87	95	95	103	108	108	112	112	112	113	113	113	113	113	113	113	112	112	108	104
	1.48548	103	103	96	96	89	81	81	73	73	64	56	56	52	52	47	45	45	45	45	47	47	52	58	58	66	66	74	81	81	89	89	96	101	101	103	103	105	108	108	110	110	112	113	113	112	112	112	110
	1.49109	103	103	96	96	89	81	81	73	73	64	56	56	52	52	47	47	45	45	45	47	47	52	58	58	66	66	74	81	81	89	89	96	101	101	103	103	105	108	108	110	110	112	113	113	112	112	112	110
	1.4967	112	112	104	104	95	95	84	79	79	68	68	60	54	54	48	48	46	45	45	46	46	50	56	56	63	63	68	75	75	81	81	89	92	92	95	95	98	102	102	105	105	110	112	112	114	114	114	115
	1.5023	118	112	104	104	95	95	84	79	79	68	68	60	54	54	48	48	46	45	45	46	46	50	56	56	63	63	68	75	75	81	81	89	92	92	95	95	98	102	102	105	105	110	112	112	114	114	114	114
	1.50791	127	120	112	112	102	102	89	81	81	72	72	64	56	56	51	51	48	46	46	47	47	49	52	52	56	56	63	68	68	75	75	80	84	84	87	87	92	92	96	102	102	108	108	112	115	115	119	119
	1.51351	134	126	116	116	105	105	92	82	82	74	74	64	58	58	52	52	49	46	46	46	46	47	49	49	52	52	56	63	63	66	66	72	72	77	81	81	87	87	92	97	97	104	104	112	116	116	121	121
	1.51912	134	126	116	116	105	105	92	82	82	74	74	64	58	58	52	52	49	46	46	46	46	47	47	49	52	52	56	56	63	66	66	72	72	77	81	81	87	87	92	97	97	104	104	112	116	116	121	121
	1.52472	137	126	116	116	105	105	92	83	83	75	75	66	58	58	52	52	48	48	45	45	45	45	45	45	48	48	52	52	56	59	59	64	64	70	75	75	81	81	87	92	92	102	102	109	115	115	121	121
	1.53033	137	126	116	116	105	105	92	92	83	75	75	66	66	58	52	52	48	48	45	45	45	45	45	45	48	48	52	52	56	59	59	64	64	70	75	75	81	81	87	92	92	102	102	109	115	115	121	121
	1.53593	135	125	125	114	103	103	92	92	82	74	74	64	64	56	51	51	47	47	45	43	43	43	43	43	45	45	46	46	49	52	52	56	56	64	68	68	76	76	82	89	89	98	98	106	114	114	120	120
	1.54154	129	120	120	110	98	98	87	87	79	68	68	61	61	54	48	48	45	45	41	40	40	39	39	40	40	40	43	43	45	47	47	52	52	56	64	64	71	71	79	79	87	93	93	103	103	112	118	118
	1.54715	129	120	120	110	98	98	87	87	79	68	68	61	61	54	48	48	45	45	41	40	40	39	39	40	40	40	43	43	45	47	47	52	52	56	56	64	71	71	79	79	87	93	93	103	103	112	118	118
	1.55275	123	114	114	104	92	92	81	81	72	64	64	56	56	49	45	45	41	41	39	38	38	37	37	37	37	38	39	39	40	40	45	47	47	52	52	58	66	66	75	75	82	90	90	98	98	106	112	112
	1.55836	123	114	114	104	92	92	81	81	72	64	64	56	56	49	45	45	41	41	39	39	38	37	37	37	37	38	39	39	40	40	45	47	47	52	52	58	66	66	75	75	82	90	90	98	98	106	112	112
	1.56396	116	108	108	97	84	84	76	76	66	66	56	51	51	45	45	40	38	38	37	37	34	34	34	34	34	36	37	37	38	38	40	45	45	48	48	54	61	61	68	68	79	84	84	93	93	101	106	106
	1.56957	110	99	99	89	89	79	68	68	59	59	52	45	45	40	40	38	34	34	33	33	32	32	32	32	32	32	33	33	36	36	38	41	41	45	45	50	56	56	64	64	72	80	80	87	87	93	99	99
	1.57517	110	99	99	89	89	79	68	68	59	59	52	45	45	40	40	38	34	34	33	33	32	32	32	32	32	32	33	33	36	36	38	41	41	45	45	50	56	56	64	64	72	72	80	87	87	93	93	99
	1.58078	102	92	92	82	82	73	64	64	54	54	47	41	41	38	38	34	32	32	30	30	30	30	30	30	30	30	32	32	33	33	37	38	38	43	43	46	46	52	58	58	64	64	74	81	81	87	87	92
	1.58638	102	92	92	82	82	73	64	64	54	54	47	41	41	38	38	34	32	32	30	30	30	30	30	30	30	30	30	32	33	33	37	37	38	43	43	46	46	52	58	58	64	64	74	81	81	87	87	92
	1.59199	93	84	84	77	77	66	58	58	50	50	43	38	38	34	34	31	30	30	29	29	29	29	29	29	29	30	30	30	32	32	34	34	37	39	39	43	43	47	52	52	59	59	66	73	73	79	79	82
	1.5976	87	79	79	71	71	63	54	54	46	46	40	40	36	31	31	29	29	28	27	27	27	27	27	27	27	28	28	30	31	31	33	33	34	38	38	40	40	45	48	48	54	54	59	64	64	71	71	75
	1.6032	87	79	79	71	71	63	63	54	46	46	40	40	36	31	31	29	29	28	27	27	27	27	27	27	27	28	28	30	31	31	33	33	34	38	38	40	40	45	48	48	54	54	59	64	64	71	71	75
	1.60881	81	81	73	64	64	56	56	50	43	43	38	38	33	30	30	28	28	27	27	27	27	27	26	27	27	27	27	29	30	30	32	32	34	37	37	38	38	40	45	45	48	48	52	52	58	64	64	68
	1.61441	81	81	73	64	64	56	56	50	43	43	38	38	33	30	30	28	28	27	27	27	27	27	26	27	27	27	27	29	30	30	32	32	34	37	37	38	38	40	40	45	48	48	52	52	58	64	64	68
	1.62002	74	74	68	60	60	52	52	46	40	40	36	36	31	28	28	27	27	26	26	26	26	26	26	27	27	27	27	29	29	30	32	32	34	34	37	38	38	40	40	43	45	45	49	49	52	56	56	61
	1.62562	68	68	64	56	56	50	50	43	38	38	33	33	30	27	27	26	26	26	26	26	26	26	26	26	26	27	27	29	29	31	33	33	34	34	37	38	38	39	39	41	43	43	46	46	49	52	52	56
	1.63123	68	68	64	56	56	50	50	43	38	38	33	33	30	30	27	26	26	26	26	26	26	26	26	26	26	27	27	29	29	31	33	33	34	34	37	38	38	39	39	41	43	43	46	46	49	52	52	56
	1.63684	64	64	58	58	52	47	47	41	41	37	33	33	30	30	27	26	26	26	26	26	26	26	26	26	27	28	28	30	30	32	33	33	36	36	37	38	38	39	39	40	43	43	45	45	46	50	50	52
	1.64244	64	64	58	58	52	47	47	41	41	37	33	33	30	30	27	26	26	26	26	26	26	26	26	26	27	28	28	30	30	32	33	33	36	36	37	38	38	39	39	40	43	43	45	45	46	46	50	52
	1.64805	58	58	54	54	50	45	45	40	40	37	33	33	30	30	27	26	26	26	26	26	27	27	27	27	28	29	29	30	30	33	34	34	37	37	38	38	38	40	40	40	40	43	45	45	45	45	48	51
	1.65365	54	54	51	51	47	45	45	40	40	37	33	33	30	30	28	27	27	27	27	27	28	28	29	29	30	30	30	32	32	34	34	37	37	37	38	38	39	40	40	40	40	43	45	45	45	45	47	49
	1.65926	54	54	51	51	47	45	45	40	40	37	33	33	30	30	28	27	27	27	27	27	27	28	29	29	30	30	30	32	32	34	34	37	37	37	38	38	39	40	40	40	40	43	45	45	45	45	47	49
	1.66486	49	49	47	47	45	43	43	40	40	37	34	34	32	32	30	30	30	30	30	30	30	30	30	30	32	32	33	34	34	37	37	38	38	38	40	40	40	40	40	40	40	41	45	45	45	45	46	47
	1.67047	49	49	47	47	45	45	43	40	40	37	37	34	32	32	30	30	30	30	30	30	30	30	30	30	32	32	33	34	34	37	37	38	38	38	40	40	40	40	40	40	40	41	45	45	45	45	46	47
	1.67607	47	45	45	45	43	43	40	39	39	38	38	37	34	34	33	33	33	33	33	33	33	33	33	33	34	34	37	38	38	39	39	40	40	40	43	43	43	43	43	41	41	43	45	45	45	45	46	46
	1.68168	45	43	43	43	40	40	40	39	39	38	38	38	37	37	37	37	37	37	37	37	37	38	38	38	38	38	40	40	40	41	41	43	45	45	45	45	45	45	45	45	45	45	45	45	46	46	46	46
	1.68729	45	43	43	43	40	40	40	39	39	38	38	38	37	37	37	37	37	37	37	37	37	38	38	38	38	38	40	40	40	41	41	43	43	45	45	45	45	45	45	45	45	45	45	45	46	46	46	46
	1.69289	43	41	40	40	39	39	38	38	38	38	38	39	39	39	40	40	40	40	40	41	41	43	43	43	45	45	45	45	45	45	45	46	46	48	49	49	49	49	48	46	46	46	46	47	47	47	47	47
	1.6985	43	41	40	40	39	39	38	38	38	38	38	39	39	39	40	40	40	40	40	41	41	43	43	43	45	45	45	45	45	45	45	46	46	48	49	49	49	49	48	46	46	46	46	47	47	47	47	47
	1.7041	40	39	38	38	38	38	38	38	38	39	39	40	40	41	43	43	45	45	45	45	45	47	47	48	50	50	51	51	51	51	51	52	52	54	54	54	54	54	52	51	51	50	50	49	48	48	48	48
	1.70971	40	39	39	38	38	38	38	38	38	39	39	40	40	41	43	43	45	45	45	45	45	47	47	48	50	50	51	51	51	51	51	52	52	54	54	54	54	54	52	51	51	50	50	49	48	48	48	48
	1.71531	39	38	38	37	37	37	37	37	38	40	40	43	43	45	46	46	48	48	49	51	51	54	54	56	56	56	58	58	58	58	58	59	59	59	59	59	58	58	56	56	56	54	54	52	52	50	49	49
	1.72092	40	38	38	37	37	37	37	37	38	41	41	45	45	47	51	51	54	54	56	58	58	61	61	64	66	66	68	68	68	68	68	68	68	66	66	66	64	64	63	63	59	56	56	54	54	52	50	50
	1.72652	40	38	38	37	37	37	37	37	38	41	41	45	45	47	51	51	54	54	56	58	58	61	61	64	64	66	68	68	68	68	68	68	68	66	66	66	64	64	63	63	59	56	56	54	54	52	50	50
	1.73213	40	38	38	37	37	37	38	38	40	43	43	46	46	51	56	56	59	59	63	63	66	71	71	75	75	79	79	79	79	79	79	77	77	76	76	73	70	70	66	66	64	60	60	56	56	54	51	51
	1.73774	40	38	38	37	37	37	38	38	40	40	43	46	46	51	51	56	59	59	63	63	66	71	71	75	75	79	79	79	79	79	79	77	77	76	76	73	70	70	66	66	64	60	60	56	56	54	51	51
	1.74334	43	40	40	38	38	38	40	40	43	43	45	50	50	54	54	60	64	64	68	68	74	80	80	83	83	87	90	90	90	90	89	87	87	84	84	81	77	77	73	73	68	64	64	59	59	56	52	52
	1.74895	45	43	43	41	41	40	43	43	45	45	48	54	54	59	59	64	71	71	76	76	81	87	87	93	93	98	103	103	104	104	103	99	99	95	95	89	84	84	79	79	73	73	68	64	64	58	58	56
	1.75455	45	43	43	41	41	40	43	43	45	45	48	54	54	59	59	64	71	71	76	76	81	87	87	93	93	98	103	103	104	104	103	99	99	95	95	89	89	84	79	79	73	73	68	64	64	58	58	56
	1.76016	47	45	45	45	45	45	45	45	48	48	52	56	56	64	64	68	75	75	81	81	87	95	95	102	102	109	109	113	114	114	114	114	112	105	105	98	98	92	84	84	79	79	73	68	68	64	64	58
	1.76576	47	45	45	45	45	45	45	45	48	48	52	56	56	64	64	68	75	75	81	81	87	87	95	102	102	109	109	113	114	114	114	114	112	105	105	98	98	92	84	84	79	79	73	68	68	64	64	58
	1.77137	51	49	49	48	48	48	50	50	52	52	56	56	60	66	66	72	72	79	84	84	92	92	102	110	110	116	116	121	123	123	123	123	120	113	113	106	106	99	92	92	84	84	79	74	74	68	68	63
	1.77698	54	52	52	52	52	54	54	56	56	56	61	61	64	70	70	76	76	82	89	89	97	97	105	113	113	121	121	126	129	129	129	129	126	120	120	113	113	105	97	97	90	90	83	79	79	72	72	66
	1.78258	54	54	52	52	52	54	54	56	56	56	61	61	64	70	70	76	76	82	89	89	97	97	105	113	113	121	121	126	129	129	129	129	126	120	120	113	113	105	97	97	90	90	83	83	79	72	72	66
	1.78819	58	58	56	58	58	60	60	61	64	64	66	66	70	75	75	80	80	84	92	92	99	99	108	114	114	121	121	127	131	131	131	131	128	123	123	116	116	110	110	102	93	93	87	87	81	75	75	68
	1.79379	58	58	56	58	58	60	60	61	64	64	66	66	70	75	75	80	80	84	92	92	99	99	108	114	114	121	121	127	127	131	131	131	128	128	123	116	116	110	110	102	93	93	87	87	81	75	75	68
	1.7994	64	64	64	64	64	66	66	68	70	70	73	73	76	80	80	83	83	89	95	95	101	101	108	108	114	120	120	126	126	129	129	129	128	128	123	118	118	110	110	103	96	96	89	89	82	77	77	72
	1.805	68	68	68	70	70	72	72	75	77	77	79	79	81	81	84	87	87	92	92	97	102	102	106	106	112	116	116	121	121	123	125	125	123	123	119	114	114	108	108	101	93	93	87	87	81	77	77	73
	1.81061	68	68	68	70	70	72	72	75	75	77	79	79	81	81	84	87	87	92	92	97	102	102	106	106	112	116	116	121	121	123	125	125	123	123	119	114	114	108	108	101	93	93	87	87	81	77	77	73
	1.81621	75	75	76	76	77	79	79	81	81	83	84	84	87	87	89	92	92	95	95	99	103	103	106	106	110	113	113	116	116	119	119	119	118	118	113	109	109	102	102	96	90	90	84	84	81	81	77	74
	1.82182	75	75	76	76	77	79	79	81	81	83	84	84	87	87	89	92	92	95	95	99	103	103	106	106	110	113	113	116	116	119	119	119	118	118	113	109	109	102	102	96	96	90	84	84	81	81	77	74
	1.82743	81	81	82	82	84	87	87	89	89	90	92	92	93	93	95	97	97	99	99	101	103	103	105	105	108	110	110	112	112	113	113	113	112	112	106	106	102	96	96	90	90	84	81	81	79	79	76	75
	1.83303	87	87	90	90	92	95	95	97	97	98	99	99	101	101	102	103	103	104	104	104	104	104	105	105	106	106	108	108	108	108	108	108	104	104	99	99	95	89	89	84	84	81	79	79	76	76	76	76
	1.83864	87	87	90	90	92	95	95	97	97	98	99	99	101	101	102	102	103	104	104	104	104	104	105	105	106	106	108	108	108	108	108	108	104	104	99	99	95	89	89	84	84	81	79	79	76	76	76	76
	1.84424	95	95	99	99	103	105	105	106	106	108	108	109	109	109	109	109	109	109	109	108	108	106	105	105	105	105	104	104	104	103	103	101	97	97	92	92	89	83	83	80	80	76	74	74	74	74	75	79
	1.84985	89	95	99	99	103	103	105	106	106	108	108	109	109	109	109	109	109	109	109	108	108	106	105	105	105	105	104	104	104	103	103	101	97	97	92	92	89	83	83	80	80	76	74	74	74	74	75	75
	1.85545	96	103	109	109	113	113	115	118	118	118	118	118	116	116	116	116	115	114	114	112	112	110	106	106	103	103	102	101	101	98	98	95	92	92	87	87	82	79	79	75	75	72	72	71	73	73	76	76
	1.86106	104	112	119	119	125	125	128	129	129	129	129	129	128	128	126	126	123	121	121	118	118	113	108	108	104	104	101	97	97	93	93	90	90	87	82	82	79	79	74	71	71	68	68	70	73	73	77	77
	1.86666	104	112	119	119	125	125	128	129	129	129	129	129	128	128	126	126	123	121	121	118	118	113	108	108	104	104	101	101	97	93	93	90	90	87	82	82	79	79	74	71	71	68	68	70	73	73	77	77
	1.87227	112	122	133	133	139	139	142	145	145	145	145	144	141	141	139	139	135	135	129	123	123	118	118	112	104	104	99	99	95	90	90	87	87	81	79	79	73	73	70	66	66	66	66	68	73	73	80	80
	1.87788	112	122	133	133	139	139	142	145	145	145	145	144	144	141	139	139	135	135	129	123	123	118	118	112	104	104	99	99	95	90	90	87	87	81	79	79	73	73	70	66	66	66	66	68	73	73	80	80
	1.88348	121	134	134	145	152	152	158	158	159	159	159	158	158	154	150	150	145	145	139	131	131	122	122	113	105	105	98	98	92	87	87	82	82	79	73	73	68	68	66	64	64	64	64	68	75	75	81	81
	1.88909	131	147	147	158	167	167	173	173	174	173	173	171	171	167	161	161	155	155	148	138	138	127	127	115	105	105	97	97	90	84	84	80	80	75	70	70	64	64	63	63	63	64	64	68	68	76	84	84
	1.89469	131	147	147	158	167	167	173	173	174	173	173	171	171	167	161	161	155	155	148	138	138	127	127	115	105	105	97	97	90	84	84	80	80	75	75	70	64	64	63	63	63	64	64	68	68	76	84	84
	1.9003	141	155	155	169	177	177	183	183	185	183	183	181	181	176	171	171	163	163	152	142	142	129	129	116	106	106	96	96	89	89	81	77	77	71	71	66	64	64	60	60	61	64	64	70	70	79	87	87
	1.9059	141	155	155	169	177	177	183	183	185	183	183	181	181	176	171	171	163	163	152	152	142	129	129	116	116	106	96	96	89	89	81	77	77	71	71	66	64	64	60	60	61	64	64	70	70	79	87	87
	1.91151	149	164	164	177	187	187	192	192	194	191	191	188	188	183	183	176	167	167	155	155	145	131	131	118	118	105	95	95	87	87	80	73	73	68	68	64	61	61	60	60	61	64	64	72	72	81	90	90
	1.91712	154	170	170	183	183	191	196	196	197	197	195	192	192	185	185	177	167	167	155	155	144	129	129	116	116	104	92	92	83	83	77	70	70	66	66	63	60	60	60	60	63	66	66	73	73	81	92	92
	1.92272	154	170	170	183	183	191	196	196	197	197	195	192	192	185	185	177	167	167	155	155	144	129	129	116	116	104	92	92	83	83	77	70	70	66	66	63	60	60	60	60	63	66	66	73	73	81	81	92
	1.92833	154	171	171	183	183	194	197	197	199	199	196	192	192	183	183	174	164	164	152	152	140	126	126	113	113	101	89	89	81	81	74	68	68	64	64	61	61	60	60	60	63	63	66	73	73	81	81	92
	1.93393	154	171	171	183	183	194	197	197	199	199	196	192	192	183	183	174	164	164	152	152	140	126	126	113	113	101	89	89	81	81	74	74	68	64	64	61	61	60	60	60	63	63	66	73	73	81	81	92
	1.93954	151	169	169	181	181	191	196	196	197	197	195	189	189	181	181	171	159	159	148	148	135	135	122	109	109	97	97	87	79	79	71	71	64	63	63	60	60	59	59	59	63	63	66	73	73	81	81	92
	1.94514	144	161	161	176	176	187	192	192	194	194	189	183	183	174	174	165	165	154	141	141	129	129	116	104	104	92	92	83	76	76	68	68	64	60	60	58	58	56	58	58	61	61	66	72	72	80	80	89
	1.95075	144	161	161	176	176	187	187	192	194	194	189	189	183	174	174	165	165	154	141	141	129	129	116	104	104	92	92	83	76	76	68	68	64	60	60	58	58	56	58	58	61	61	66	72	72	80	80	89
	1.95635	137	137	154	169	169	177	177	185	187	187	183	183	177	169	169	158	158	148	135	135	123	123	112	99	99	89	89	81	73	73	66	66	63	58	58	56	56	56	56	56	60	60	64	72	72	79	79	87
	1.96196	137	137	154	169	169	177	177	185	187	187	183	183	177	169	169	158	158	148	135	135	123	123	112	99	99	89	89	81	73	73	66	66	63	58	58	56	56	56	56	56	60	60	64	64	72	79	79	87
	1.96757	127	127	144	158	158	169	169	174	177	177	174	174	170	160	160	151	151	140	128	128	118	118	106	96	96	87	87	79	72	72	64	64	60	60	56	56	56	56	56	56	59	59	64	64	70	79	79	87
	1.97317	127	127	144	158	158	169	169	174	177	177	174	174	170	160	160	151	151	140	128	128	118	118	106	106	96	87	87	79	79	72	64	64	60	60	56	56	56	56	56	56	59	59	64	64	70	79	79	87
	1.97878	119	119	134	148	148	155	155	163	165	165	165	165	160	151	151	142	142	133	133	121	112	112	102	102	92	83	83	77	77	71	64	64	60	60	56	56	56	56	56	56	59	59	64	64	70	79	79	84
	1.98438	113	113	126	138	138	145	145	151	151	154	152	152	149	149	142	134	134	123	123	114	105	105	96	96	89	81	81	76	76	70	64	64	60	60	56	56	56	56	56	58	61	61	66	66	72	79	79	84
	1.98999	113	113	126	126	138	145	145	151	151	154	152	152	149	149	142	134	134	123	123	114	105	105	96	96	89	81	81	76	76	70	64	64	60	60	56	56	56	56	56	58	61	61	66	66	72	79	79	84
	1.99559	109	109	118	118	127	134	134	139	139	140	140	140	137	137	131	123	123	115	115	106	98	98	90	90	84	79	79	74	74	68	64	64	63	63	60	59	59	60	60	63	63	64	70	70	75	75	81	87
	2.0012	109	109	118	118	127	134	134	139	139	140	140	140	137	137	131	123	123	115	115	106	98	98	90	90	84	79	79	74	74	68	64	64	63	63	60	60	59	60	60	63	63	64	70	70	75	75	81	87
	2.0068	104	104	112	112	116	122	122	125	125	126	126	126	123	123	119	113	113	105	105	98	92	92	84	84	81	81	77	73	73	70	70	66	64	64	64	64	64	66	66	68	68	71	75	75	79	79	83	87
	2.01241	99	99	104	104	109	112	112	113	113	113	112	112	112	112	108	103	103	96	96	89	89	84	80	80	77	77	74	72	72	71	71	70	70	70	71	71	72	74	74	76	76	79	81	81	84	84	87	90
	2.01802	99	99	104	104	109	112	112	113	113	113	113	112	112	112	108	108	103	96	96	89	89	84	80	80	77	77	74	72	72	71	71	70	70	70	71	71	72	74	74	76	76	79	81	81	84	84	87	90
	2.02362	96	97	99	99	101	101	102	102	102	102	102	101	99	99	96	96	92	87	87	82	82	79	75	75	72	72	71	71	71	72	72	74	76	76	79	79	81	83	83	87	87	89	90	90	92	92	92	93
	2.02923	96	97	99	99	101	101	102	102	102	102	102	101	99	99	96	96	92	87	87	82	82	79	75	75	72	72	71	71	71	72	72	74	76	76	79	79	81	83	83	87	87	89	89	90	92	92	92	92
	2.03483	96	95	93	93	93	93	92	92	92	90	90	89	89	89	87	87	83	79	79	76	76	72	70	70	68	68	68	71	71	74	74	79	82	82	87	87	90	90	95	99	99	101	101	102	102	102	99	99
	2.04044	97	93	90	90	89	89	84	83	83	81	81	81	80	80	79	79	75	71	71	68	68	66	64	64	64	64	66	66	70	76	76	81	81	89	95	95	102	102	106	112	112	112	112	112	110	110	106	106
	2.04604	97	93	90	90	89	89	84	83	83	81	81	81	80	80	79	79	75	71	71	68	68	66	66	64	64	64	66	66	70	76	76	81	81	89	95	95	102	102	106	112	112	112	112	112	110	110	106	106
	2.05165	98	92	87	87	83	83	80	77	77	74	74	72	72	71	68	68	66	66	64	63	63	60	60	60	61	61	64	64	70	79	79	84	84	95	104	104	112	112	118	121	121	122	122	122	118	118	112	112
	2.05726	98	92	92	87	83	83	80	80	77	74	74	72	72	71	68	68	66	66	64	63	63	60	60	60	61	61	64	64	70	79	79	84	84	95	104	104	112	112	118	121	121	122	122	122	118	118	112	112
	2.06286	98	92	92	84	80	80	76	76	71	68	68	64	64	64	63	63	60	60	58	56	56	54	54	56	58	58	64	64	70	79	79	89	89	99	112	112	119	119	126	129	129	131	131	129	129	123	115	115
	2.06847	98	90	90	83	77	77	72	72	66	64	64	59	59	56	56	56	54	54	52	51	51	51	51	52	56	56	63	63	70	80	80	92	92	104	115	115	125	125	131	131	137	137	137	134	134	127	118	118
	2.07407	98	90	90	83	77	77	72	72	66	64	64	59	59	56	56	56	54	54	52	51	51	51	51	52	56	56	63	63	70	70	80	92	92	104	104	115	125	125	131	131	137	137	137	134	134	127	118	118
	2.07968	97	89	89	81	74	74	68	68	63	58	58	56	56	52	52	52	50	50	48	48	47	47	47	49	49	54	61	61	70	70	81	92	92	105	105	116	127	127	135	135	139	139	139	135	135	127	118	118
	2.08528	97	89	89	81	74	74	68	68	63	58	58	56	56	52	52	52	50	50	48	48	47	47	47	49	49	54	61	61	70	70	81	92	92	105	105	116	127	127	135	135	139	139	139	135	135	127	118	118
	2.09089	93	84	84	77	77	70	64	64	59	59	54	52	52	49	49	47	45	45	45	45	45	45	45	47	47	52	60	60	70	70	81	92	92	105	105	116	126	126	134	134	138	138	138	134	134	126	116	116
	2.09649	89	81	81	73	73	66	60	60	56	56	52	49	49	46	46	45	43	43	41	41	41	43	43	45	45	51	58	58	68	68	80	90	90	102	102	113	122	122	129	129	134	133	133	128	128	121	121	113
	2.1021	89	81	81	73	73	66	60	60	56	56	52	49	49	46	46	45	43	43	41	41	41	43	43	45	45	51	58	58	68	68	80	90	90	102	102	113	122	122	129	129	134	134	133	128	128	121	121	113
	2.10771	84	77	77	70	70	64	56	56	52	52	50	47	47	45	45	43	40	40	40	40	40	40	40	45	45	49	56	56	66	66	77	77	87	97	97	109	109	116	123	123	126	126	126	121	121	114	114	106
	2.11331	84	77	77	70	70	64	56	56	52	52	50	47	47	45	45	43	40	40	40	40	40	40	40	45	45	49	49	56	66	66	77	77	87	97	97	109	109	116	123	123	126	126	126	121	121	114	114	106
	2.11892	80	73	73	66	66	60	54	54	51	51	48	45	45	43	43	40	40	39	38	38	38	38	39	43	43	47	47	54	63	63	72	72	81	92	92	101	101	110	115	115	118	118	116	112	112	106	106	99
	2.12452	74	68	68	63	63	56	56	52	49	49	46	46	45	43	43	40	40	38	37	37	37	37	38	40	40	45	45	51	58	58	66	66	76	84	84	92	92	99	105	105	108	108	106	103	103	98	98	92
	2.13013	74	74	68	63	63	56	56	52	49	49	46	46	45	43	43	40	40	38	37	37	37	37	38	40	40	45	45	51	58	58	66	66	76	84	84	92	92	99	105	105	108	108	106	103	103	98	98	92
	2.13573	68	68	64	58	58	54	54	50	47	47	45	45	43	41	41	39	39	37	36	36	34	34	37	38	38	43	43	47	54	54	61	61	68	79	79	83	83	89	89	93	96	96	96	96	93	89	89	84
	2.14134	68	68	64	58	58	54	54	50	47	47	45	45	43	41	41	39	39	37	36	36	34	34	37	38	38	43	43	47	54	54	61	61	68	68	79	83	83	89	89	93	96	96	96	96	93	89	89	84
	2.14694	64	64	60	56	56	52	52	48	45	45	45	45	43	40	40	38	38	37	34	34	33	33	36	36	38	40	40	45	45	50	56	56	64	64	70	77	77	81	81	84	87	87	87	87	84	82	82	79
	2.15255	61	61	56	52	52	49	49	46	45	45	43	43	40	39	39	38	38	36	36	33	33	33	36	36	37	40	40	43	43	47	52	52	56	56	64	68	68	75	75	79	79	79	79	79	79	76	76	72
	2.15816	61	61	56	52	52	49	49	46	46	45	43	43	40	40	39	38	38	36	36	33	33	33	36	36	37	40	40	43	43	47	52	52	56	56	64	68	68	75	75	79	79	79	79	79	79	76	76	72
	2.16376	56	56	54	54	50	47	47	45	45	43	40	40	39	39	38	37	37	36	36	33	33	33	36	36	37	39	39	41	41	45	49	49	54	54	58	64	64	68	68	71	72	72	73	73	72	70	70	66
	2.16937	56	56	54	54	50	47	47	45	45	43	40	40	39	39	38	37	37	36	36	33	33	33	36	36	37	39	39	41	41	45	49	49	54	54	58	64	64	68	68	71	71	72	73	73	72	72	70	66
	2.17497	54	54	51	51	48	45	45	43	43	40	39	39	38	38	37	36	36	36	36	34	34	34	36	36	37	38	38	40	40	45	46	46	51	51	54	54	59	63	63	64	64	66	66	66	66	66	64	64
	2.18058	51	51	48	48	45	43	43	40	40	39	38	38	37	37	36	36	36	34	34	34	36	36	36	36	37	37	38	40	40	43	43	45	48	48	52	52	56	58	58	60	60	63	63	63	63	63	61	59
	2.18618	51	51	48	48	45	43	43	40	40	39	38	38	37	37	36	36	36	34	34	34	34	36	36	36	37	37	38	40	40	43	43	45	48	48	52	52	56	58	58	60	60	63	63	63	63	63	61	59
	2.19179	48	48	45	45	43	41	41	39	39	38	38	37	36	36	36	36	36	36	36	36	36	36	36	36	37	37	38	40	40	43	43	45	46	46	49	49	52	56	56	56	56	58	59	59	58	58	56	56
	2.1974	48	48	45	45	43	43	41	39	39	38	38	37	36	36	36	36	36	36	36	36	36	36	36	36	37	37	38	40	40	43	43	45	46	46	49	49	52	56	56	56	56	58	59	59	58	58	56	56
	2.203	47	45	45	45	41	41	40	38	38	37	37	36	36	36	36	36	36	36	36	36	36	36	37	37	37	37	38	40	40	41	41	45	45	45	47	47	50	52	52	54	54	56	56	56	56	56	56	56
[truncated: 225 more columns]

## Sheet: Figure 1e
High symmetry point	High symmetry point (Å-1)	Momentum (Å-1)	Band 1	Band 2	Band 3	Band 4	Band 5	Band 6	Band 7	Band 8	Band 9	Band 10	Band 11	Band 12	Band 13	Band 14
H	0	0	-3.9187	-3.9187	-3.8024	-3.8024	-3.576	-3.576	-1.5038	-1.5038	-1.3262	-1.3262	-0.5224	-0.5224	3.1172	3.1172
A	0.941213	0.0324549	-3.9213	-3.9213	-3.8026	-3.8026	-3.5587	-3.5587	-1.5088	-1.5088	-1.3264	-1.3264	-0.5259	-0.5259	3.1208	3.1208
H	1.88243	0.0649098	-3.9256	-3.9256	-3.7991	-3.7991	-3.5147	-3.5147	-1.5235	-1.5235	-1.3271	-1.3271	-0.5348	-0.5348	3.1308	3.1308
		0.0973647	-3.9294	-3.9294	-3.7824	-3.7824	-3.4558	-3.4558	-1.5473	-1.5473	-1.3294	-1.3294	-0.5465	-0.5465	3.1464	3.1464
		0.129822	-3.93	-3.93	-3.7483	-3.7483	-3.3895	-3.3895	-1.5784	-1.5784	-1.3343	-1.3343	-0.559	-0.559	3.1665	3.1665
		0.162277	-3.924	-3.924	-3.6977	-3.6977	-3.3198	-3.3198	-1.6147	-1.6147	-1.3428	-1.3428	-0.5707	-0.5707	3.1902	3.1902
		0.194732	-3.9084	-3.9084	-3.6323	-3.6323	-3.2493	-3.2493	-1.654	-1.654	-1.3553	-1.3553	-0.5803	-0.5803	3.2163	3.2163
		0.227187	-3.8818	-3.8818	-3.5541	-3.5541	-3.1795	-3.1795	-1.6942	-1.6942	-1.3716	-1.3716	-0.5871	-0.5871	3.2439	3.2439
		0.259645	-3.8432	-3.8432	-3.4646	-3.4646	-3.1119	-3.1119	-1.7331	-1.7331	-1.3908	-1.3908	-0.5908	-0.5908	3.2716	3.2716
		0.2921	-3.7927	-3.7927	-3.3657	-3.3657	-3.0473	-3.0473	-1.7688	-1.7688	-1.4118	-1.4118	-0.5914	-0.5914	3.2979	3.2979
		0.324555	-3.7303	-3.7303	-3.2599	-3.2599	-2.9859	-2.9859	-1.7997	-1.7997	-1.4327	-1.4327	-0.5891	-0.5891	3.3213	3.3213
		0.35701	-3.6567	-3.6567	-3.1509	-3.1509	-2.9262	-2.9262	-1.8244	-1.8244	-1.4517	-1.4517	-0.5839	-0.5839	3.34	3.34
		0.389467	-3.573	-3.573	-3.0463	-3.0463	-2.8626	-2.8626	-1.842	-1.842	-1.4668	-1.4668	-0.5761	-0.5761	3.3525	3.3525
		0.421922	-3.4812	-3.4812	-2.9592	-2.9592	-2.7831	-2.7831	-1.8517	-1.8517	-1.4763	-1.4763	-0.5657	-0.5657	3.3574	3.3574
		0.454377	-3.384	-3.384	-2.8973	-2.8973	-2.6802	-2.6802	-1.853	-1.853	-1.4786	-1.4786	-0.5526	-0.5526	3.3537	3.3537
		0.486832	-3.2865	-3.2865	-2.8502	-2.8502	-2.5624	-2.5624	-1.8453	-1.8453	-1.4732	-1.4732	-0.5364	-0.5364	3.3406	3.3406
		0.51929	-3.1969	-3.1969	-2.8023	-2.8023	-2.4407	-2.4407	-1.8271	-1.8271	-1.4599	-1.4599	-0.5167	-0.5167	3.3175	3.3175
		0.551745	-3.1261	-3.1261	-2.7393	-2.7393	-2.3228	-2.3228	-1.7966	-1.7966	-1.4394	-1.4394	-0.4931	-0.4931	3.2841	3.2841
		0.5842	-3.0816	-3.0816	-2.6529	-2.6529	-2.2149	-2.2149	-1.7509	-1.7509	-1.4127	-1.4127	-0.4647	-0.4647	3.2401	3.2401
		0.616655	-3.0611	-3.0611	-2.5459	-2.5459	-2.1219	-2.1219	-1.6882	-1.6882	-1.3808	-1.3808	-0.4311	-0.4311	3.1853	3.1853
		0.649112	-3.0565	-3.0565	-2.4272	-2.4272	-2.0457	-2.0457	-1.6098	-1.6098	-1.3442	-1.3442	-0.3918	-0.3918	3.1194	3.1194
		0.681567	-3.0614	-3.0614	-2.3052	-2.3052	-1.9844	-1.9844	-1.5225	-1.5225	-1.3019	-1.3019	-0.3468	-0.3468	3.0425	3.0425
		0.714022	-3.0713	-3.0713	-2.1864	-2.1864	-1.9341	-1.9341	-1.4378	-1.4378	-1.2496	-1.2496	-0.2967	-0.2967	2.9552	2.9552
		0.746477	-3.0835	-3.0835	-2.0761	-2.0761	-1.8917	-1.8917	-1.3689	-1.3689	-1.1814	-1.1814	-0.2426	-0.2426	2.859	2.859
		0.778935	-3.0961	-3.0961	-1.9791	-1.9791	-1.8547	-1.8547	-1.3207	-1.3207	-1.0983	-1.0983	-0.1864	-0.1864	2.7574	2.7574
		0.81139	-3.1078	-3.1078	-1.9004	-1.9004	-1.8203	-1.8203	-1.2882	-1.2882	-1.0114	-1.0114	-0.1311	-0.1311	2.6558	2.6558
		0.843845	-3.1177	-3.1177	-1.8467	-1.8467	-1.7838	-1.7838	-1.266	-1.266	-0.9322	-0.9322	-0.0801	-0.0801	2.5618	2.5618
		0.876299	-3.1252	-3.1252	-1.8176	-1.8176	-1.7475	-1.7475	-1.2513	-1.2513	-0.8693	-0.8693	-0.0381	-0.0381	2.4846	2.4846
		0.908757	-3.1299	-3.1299	-1.8034	-1.8034	-1.7219	-1.7219	-1.2428	-1.2428	-0.829	-0.829	-0.01	-0.01	2.4334	2.4334
		0.941212	-3.1315	-3.1315	-1.7991	-1.7991	-1.7129	-1.7129	-1.24	-1.24	-0.8152	-0.8152	0	0	2.4154	2.4154
		0.941212	-3.1315	-3.1315	-1.7991	-1.7991	-1.7129	-1.7129	-1.24	-1.24	-0.8152	-0.8152	0	0	2.4154	2.4154
		0.973667	-3.1299	-3.1299	-1.8034	-1.8034	-1.7219	-1.7219	-1.2428	-1.2428	-0.829	-0.829	-0.01	-0.01	2.4334	2.4334
		1.00612	-3.1252	-3.1252	-1.8176	-1.8176	-1.7475	-1.7475	-1.2513	-1.2513	-0.8693	-0.8693	-0.0381	-0.0381	2.4846	2.4846
		1.03858	-3.1177	-3.1177	-1.8467	-1.8467	-1.7838	-1.7838	-1.266	-1.266	-0.9322	-0.9322	-0.0801	-0.0801	2.5618	2.5618
		1.07103	-3.1078	-3.1078	-1.9004	-1.9004	-1.8203	-1.8203	-1.2882	-1.2882	-1.0114	-1.0114	-0.1311	-0.1311	2.6558	2.6558
		1.10349	-3.0961	-3.0961	-1.9791	-1.9791	-1.8547	-1.8547	-1.3207	-1.3207	-1.0983	-1.0983	-0.1864	-0.1864	2.7574	2.7574
		1.13594	-3.0835	-3.0835	-2.0761	-2.0761	-1.8917	-1.8917	-1.3689	-1.3689	-1.1814	-1.1814	-0.2426	-0.2426	2.859	2.859
		1.1684	-3.0713	-3.0713	-2.1864	-2.1864	-1.9341	-1.9341	-1.4378	-1.4378	-1.2496	-1.2496	-0.2967	-0.2967	2.9552	2.9552
		1.20086	-3.0614	-3.0614	-2.3052	-2.3052	-1.9844	-1.9844	-1.5225	-1.5225	-1.3019	-1.3019	-0.3468	-0.3468	3.0425	3.0425
		1.23331	-3.0565	-3.0565	-2.4272	-2.4272	-2.0457	-2.0457	-1.6098	-1.6098	-1.3442	-1.3442	-0.3918	-0.3918	3.1194	3.1194
		1.26577	-3.0611	-3.0611	-2.5459	-2.5459	-2.1219	-2.1219	-1.6882	-1.6882	-1.3808	-1.3808	-0.4311	-0.4311	3.1853	3.1853
		1.29822	-3.0816	-3.0816	-2.6529	-2.6529	-2.2149	-2.2149	-1.7509	-1.7509	-1.4127	-1.4127	-0.4647	-0.4647	3.2401	3.2401
		1.33068	-3.1261	-3.1261	-2.7393	-2.7393	-2.3228	-2.3228	-1.7966	-1.7966	-1.4394	-1.4394	-0.4931	-0.4931	3.2841	3.2841
		1.36313	-3.1969	-3.1969	-2.8023	-2.8023	-2.4407	-2.4407	-1.8271	-1.8271	-1.4599	-1.4599	-0.5167	-0.5167	3.3175	3.3175
		1.39559	-3.2865	-3.2865	-2.8502	-2.8502	-2.5624	-2.5624	-1.8453	-1.8453	-1.4732	-1.4732	-0.5364	-0.5364	3.3406	3.3406
		1.42804	-3.384	-3.384	-2.8973	-2.8973	-2.6802	-2.6802	-1.853	-1.853	-1.4786	-1.4786	-0.5526	-0.5526	3.3537	3.3537
		1.4605	-3.4812	-3.4812	-2.9592	-2.9592	-2.7831	-2.7831	-1.8517	-1.8517	-1.4763	-1.4763	-0.5657	-0.5657	3.3574	3.3574
		1.49296	-3.573	-3.573	-3.0463	-3.0463	-2.8626	-2.8626	-1.842	-1.842	-1.4668	-1.4668	-0.5761	-0.5761	3.3525	3.3525
		1.52541	-3.6567	-3.6567	-3.1509	-3.1509	-2.9262	-2.9262	-1.8244	-1.8244	-1.4517	-1.4517	-0.5839	-0.5839	3.34	3.34
		1.55787	-3.7303	-3.7303	-3.2599	-3.2599	-2.9859	-2.9859	-1.7997	-1.7997	-1.4327	-1.4327	-0.5891	-0.5891	3.3213	3.3213
		1.59032	-3.7927	-3.7927	-3.3657	-3.3657	-3.0473	-3.0473	-1.7688	-1.7688	-1.4118	-1.4118	-0.5914	-0.5914	3.2979	3.2979
		1.62278	-3.8432	-3.8432	-3.4646	-3.4646	-3.1119	-3.1119	-1.7331	-1.7331	-1.3908	-1.3908	-0.5908	-0.5908	3.2716	3.2716
		1.65523	-3.8818	-3.8818	-3.5541	-3.5541	-3.1795	-3.1795	-1.6942	-1.6942	-1.3716	-1.3716	-0.5871	-0.5871	3.2439	3.2439
		1.68769	-3.9084	-3.9084	-3.6323	-3.6323	-3.2493	-3.2493	-1.654	-1.654	-1.3553	-1.3553	-0.5803	-0.5803	3.2163	3.2163
		1.72015	-3.924	-3.924	-3.6977	-3.6977	-3.3198	-3.3198	-1.6147	-1.6147	-1.3428	-1.3428	-0.5707	-0.5707	3.1902	3.1902
		1.7526	-3.93	-3.93	-3.7483	-3.7483	-3.3895	-3.3895	-1.5784	-1.5784	-1.3343	-1.3343	-0.559	-0.559	3.1665	3.1665
		1.78506	-3.9294	-3.9294	-3.7824	-3.7824	-3.4558	-3.4558	-1.5473	-1.5473	-1.3294	-1.3294	-0.5465	-0.5465	3.1464	3.1464
		1.81751	-3.9256	-3.9256	-3.7991	-3.7991	-3.5147	-3.5147	-1.5235	-1.5235	-1.3271	-1.3271	-0.5348	-0.5348	3.1308	3.1308
		1.84997	-3.9213	-3.9213	-3.8026	-3.8026	-3.5587	-3.5587	-1.5088	-1.5088	-1.3264	-1.3264	-0.5259	-0.5259	3.1208	3.1208
		1.88242	-3.9187	-3.9187	-3.8024	-3.8024	-3.576	-3.576	-1.5038	-1.5038	-1.3262	-1.3262	-0.5224	-0.5224	3.1172	3.1172

## Sheet: Figure 1f
High symmetry point	High symmetry point (Å-1)	Momentum (Å-1)	Band 1	Band 2	Band 3	Band 4	Band 5	Band 6	Band 7	Band 8	Band 9	Band 10	Band 11	Band 12	Band 13	Band 14	Band 15	Band 16	Band 17	Band 18	Band 19	Band 20	Band 21	Band 22	Band 23	Band 24	Band 25	Band 26	Band 27	Band 28
K	0	0	-3.9027	-3.9027	-3.8177	-3.8177	-3.7581	-3.7068	-3.3226	-3.3226	-3.2925	-3.2925	-3.2191	-3.207	-2.4107	-2.4107	-2.189	-2.1301	-2.1301	-1.9123	-1.4408	-1.4408	-0.9423	-0.7866	-0.7866	-0.5807	3.2542	3.3555	3.3555	3.7619
Γ	0.942531	0.0325004	-3.91	-3.8987	-3.8387	-3.8184	-3.7354	-3.6924	-3.3549	-3.3542	-3.2789	-3.2535	-3.2088	-3.1852	-2.4505	-2.382	-2.2073	-2.1143	-2.0979	-1.9069	-1.4619	-1.4245	-0.9499	-0.7927	-0.7794	-0.5801	3.253	3.3559	3.361	3.7598
K	1.88506	0.0650007	-3.9219	-3.9085	-3.8435	-3.8152	-3.7045	-3.6636	-3.4132	-3.3809	-3.2387	-3.2247	-3.1744	-3.1401	-2.4837	-2.3947	-2.1888	-2.073	-2.0551	-1.8922	-1.4879	-1.4127	-0.9723	-0.7865	-0.7815	-0.576	3.2495	3.3573	3.3759	3.7563
		0.0975011	-3.9349	-3.9275	-3.824	-3.7989	-3.6812	-3.6331	-3.464	-3.3893	-3.2122	-3.1946	-3.1203	-3.0833	-2.5033	-2.4297	-2.131	-2.0281	-2.0072	-1.8689	-1.5177	-1.4063	-1.0031	-0.7921	-0.771	-0.567	3.2449	3.3589	3.3984	3.7543
		0.130004	-3.9428	-3.9404	-3.7984	-3.7735	-3.6628	-3.6049	-3.5011	-3.3789	-3.2043	-3.1483	-3.0595	-3.0184	-2.5051	-2.4593	-2.0583	-1.9828	-1.9606	-1.8357	-1.5499	-1.4058	-1.0344	-0.8084	-0.7504	-0.5541	3.2408	3.3604	3.4254	3.7544
		0.162505	-3.9425	-3.9416	-3.7792	-3.7466	-3.6351	-3.5802	-3.5187	-3.3612	-3.1909	-3.1006	-2.996	-2.9472	-2.4878	-2.4742	-1.9801	-1.9386	-1.9217	-1.7901	-1.5821	-1.4121	-1.0599	-0.8274	-0.7274	-0.5388	3.2387	3.3621	3.454	3.7555
		0.195005	-3.9327	-3.9294	-3.7713	-3.726	-3.588	-3.5624	-3.5067	-3.3506	-3.1601	-3.0517	-2.9316	-2.8709	-2.4724	-2.4533	-1.9004	-1.8966	-1.892	-1.7336	-1.6115	-1.4249	-1.0756	-0.846	-0.7033	-0.5226	3.2389	3.3642	3.4815	3.7553
		0.227505	-3.9103	-3.9052	-3.7683	-3.7136	-3.5537	-3.5263	-3.4613	-3.348	-3.1104	-3.0011	-2.8671	-2.7905	-2.4551	-2.4049	-1.8682	-1.8588	-1.8222	-1.6718	-1.6334	-1.4423	-1.0794	-0.862	-0.6788	-0.5064	3.2409	3.3662	3.5056	3.7513
		0.260009	-3.8753	-3.8686	-3.7634	-3.7046	-3.5461	-3.4639	-3.3942	-3.3364	-3.0502	-2.9491	-2.8024	-2.7072	-2.4251	-2.3459	-1.8468	-1.8262	-1.7528	-1.6391	-1.6121	-1.4591	-1.0717	-0.8733	-0.6542	-0.491	3.2434	3.3673	3.5243	3.7419
		0.292509	-3.8282	-3.8199	-3.7529	-3.694	-3.5343	-3.424	-3.3143	-3.2882	-2.9888	-2.8965	-2.7359	-2.6223	-2.385	-2.2792	-1.825	-1.8002	-1.7084	-1.6104	-1.5692	-1.4604	-1.0537	-0.8783	-0.6298	-0.4766	3.2447	3.3654	3.5361	3.7261
		0.325009	-3.7709	-3.7595	-3.734	-3.6793	-3.5137	-3.4031	-3.2273	-3.2036	-2.9336	-2.8442	-2.6648	-2.5374	-2.3366	-2.2072	-1.8014	-1.78	-1.6857	-1.561	-1.5504	-1.4273	-1.0272	-0.8758	-0.6054	-0.4634	3.2427	3.3582	3.5403	3.704
		0.35751	-3.7202	-3.691	-3.6901	-3.6568	-3.481	-3.3798	-3.1387	-3.1026	-2.8894	-2.792	-2.587	-2.4549	-2.2801	-2.1317	-1.7755	-1.7614	-1.6644	-1.5705	-1.4828	-1.3753	-0.9936	-0.8651	-0.5812	-0.4514	3.2352	3.3436	3.5367	3.6759
		0.390013	-3.6853	-3.6425	-3.613	-3.5983	-3.4344	-3.3449	-3.0546	-2.9942	-2.8573	-2.7373	-2.5023	-2.3775	-2.2149	-2.0547	-1.7484	-1.7398	-1.6401	-1.5786	-1.4162	-1.3209	-0.9541	-0.8461	-0.5571	-0.4408	3.2207	3.3199	3.5255	3.6418
		0.422513	-3.6452	-3.6077	-3.525	-3.5103	-3.3737	-3.2957	-2.9816	-2.8846	-2.8328	-2.6755	-2.4126	-2.3067	-2.141	-1.9783	-1.7217	-1.7124	-1.6127	-1.5772	-1.353	-1.269	-0.9096	-0.8192	-0.5332	-0.4313	3.1985	3.2871	3.5067	3.6019
		0.455013	-3.5965	-3.5653	-3.4316	-3.4156	-3.2995	-3.2315	-2.9239	-2.8277	-2.7607	-2.6026	-2.3204	-2.2418	-2.0608	-1.905	-1.6963	-1.6787	-1.5824	-1.5628	-1.2942	-1.2212	-0.8608	-0.7851	-0.5099	-0.4233	3.1688	3.246	3.4803	3.556
		0.487514	-3.5381	-3.5125	-3.3374	-3.3205	-3.2131	-3.153	-2.8783	-2.8123	-2.6493	-2.5199	-2.2279	-2.18	-1.9779	-1.8382	-1.6682	-1.6392	-1.5489	-1.5365	-1.24	-1.1777	-0.8081	-0.7446	-0.488	-0.4169	3.1329	3.1982	3.4462	3.5039
		0.520017	-3.4692	-3.4484	-3.2489	-3.2321	-3.1171	-3.0624	-2.834	-2.7927	-2.5388	-2.4328	-2.1366	-2.118	-1.8957	-1.7813	-1.6311	-1.595	-1.5122	-1.5026	-1.1906	-1.1386	-0.7515	-0.6986	-0.4686	-0.4128	3.0923	3.1459	3.4041	3.4457
		0.552517	-3.3896	-3.3728	-3.1745	-3.1599	-3.0157	-2.9641	-2.776	-2.7567	-2.4325	-2.3472	-2.053	-2.0476	-1.8169	-1.7342	-1.5831	-1.5477	-1.4724	-1.4646	-1.1462	-1.1036	-0.6912	-0.6477	-0.4532	-0.4122	3.0489	3.0911	3.3538	3.3812
		0.585018	-3.2994	-3.2862	-3.1226	-3.1125	-2.9119	-2.8643	-2.6932	-2.6926	-2.332	-2.2671	-1.9832	-1.9612	-1.743	-1.6918	-1.5286	-1.4989	-1.4294	-1.4248	-1.1069	-1.0726	-0.6274	-0.5922	-0.4436	-0.4165	3.0043	3.0359	3.295	3.3101
		0.617518	-3.1994	-3.1902	-3.0957	-3.0892	-2.806	-2.7657	-2.5988	-2.587	-2.2388	-2.1942	-1.9085	-1.8779	-1.675	-1.6488	-1.4737	-1.4504	-1.3831	-1.383	-1.0727	-1.0455	-0.5614	-0.5329	-0.4411	-0.4276	2.9599	2.9816	3.2276	3.2323
		0.650021	-3.1012	-3.0917	-3.087	-3.0674	-2.6993	-2.6677	-2.4864	-2.4675	-2.1535	-2.1283	-1.8307	-1.7984	-1.6127	-1.6018	-1.4235	-1.4039	-1.3378	-1.3334	-1.0436	-1.0224	-0.5026	-0.4748	-0.4429	-0.4395	2.9164	2.9291	3.1475	3.1515
		0.682522	-3.0946	-3.0919	-2.9751	-2.966	-2.5944	-2.5711	-2.3671	-2.3435	-2.0766	-2.0684	-1.7523	-1.7242	-1.5551	-1.549	-1.3813	-1.3608	-1.2865	-1.2796	-1.0195	-1.0033	-0.4959	-0.4854	-0.3983	-0.3969	2.8737	2.8785	3.0563	3.0669
		0.715022	-3.1038	-3.1016	-2.855	-2.8496	-2.4947	-2.4791	-2.2487	-2.2217	-2.0139	-2.0084	-1.6761	-1.6573	-1.5005	-1.4893	-1.3475	-1.3226	-1.2284	-1.2213	-1.0001	-0.9884	-0.5304	-0.5299	-0.3312	-0.3276	2.8289	2.8307	2.9599	2.9753
		0.747522	-3.1158	-3.114	-2.7336	-2.7313	-2.4035	-2.3949	-2.1368	-2.1068	-1.9646	-1.9485	-1.6052	-1.5979	-1.4465	-1.4242	-1.3203	-1.2902	-1.1648	-1.159	-0.9848	-0.9776	-0.5891	-0.5839	-0.2635	-0.2561	2.7775	2.785	2.8627	2.8803
		0.780026	-3.1283	-3.1268	-2.6157	-2.6147	-2.3234	-2.3215	-2.0361	-2.0031	-1.9204	-1.896	-1.5434	-1.5411	-1.3916	-1.3578	-1.2979	-1.2629	-1.0994	-1.0964	-0.9715	-0.9696	-0.6615	-0.6528	-0.1979	-0.1876	2.7145	2.7283	2.7779	2.7933
		0.812526	-3.1399	-3.1387	-2.5079	-2.5034	-2.2606	-2.2566	-1.9522	-1.9176	-1.8781	-1.8491	-1.49	-1.4825	-1.3384	-1.2998	-1.2736	-1.2381	-1.045	-1.0438	-0.9574	-0.9531	-0.7452	-0.7341	-0.1369	-0.1254	2.6308	2.6484	2.7202	2.7322
		0.845026	-3.1497	-3.1488	-2.4138	-2.4061	-2.2131	-2.2045	-1.8911	-1.8683	-1.824	-1.8053	-1.4335	-1.4248	-1.2953	-1.2759	-1.2236	-1.2089	-1.0233	-1.0215	-0.9252	-0.9173	-0.8364	-0.8227	-0.0834	-0.0724	2.5461	2.5622	2.6789	2.689
		0.877527	-3.1571	-3.1565	-2.3395	-2.3304	-2.1784	-2.1679	-1.8536	-1.8439	-1.7731	-1.7664	-1.3714	-1.3639	-1.2708	-1.2661	-1.1697	-1.1694	-1.0289	-1.028	-0.9293	-0.9259	-0.8746	-0.8712	-0.0405	-0.0319	2.4766	2.4886	2.6486	2.6561
		0.91003	-3.1616	-3.1613	-2.2905	-2.2838	-2.1553	-2.1477	-1.834	-1.8307	-1.7414	-1.7398	-1.3085	-1.3036	-1.2616	-1.2612	-1.1263	-1.1222	-1.0503	-1.0489	-1.0093	-1.0047	-0.8438	-0.8437	-0.0117	-0.0069	2.432	2.4384	2.6301	2.6341
		0.94253	-3.163	-3.163	-2.2708	-2.2708	-2.1441	-2.1441	-1.8272	-1.8272	-1.7307	-1.7307	-1.267	-1.267	-1.2667	-1.2667	-1.0899	-1.0899	-1.078	-1.078	-1.0433	-1.0433	-0.8327	-0.8327	0	0	2.4186	2.4186	2.6251	2.6251
		0.94253	-3.163	-3.163	-2.2708	-2.2708	-2.1441	-2.1441	-1.8272	-1.8272	-1.7307	-1.7307	-1.267	-1.267	-1.2667	-1.2667	-1.0899	-1.0899	-1.078	-1.078	-1.0433	-1.0433	-0.8327	-0.8327	0	0	2.4186	2.4186	2.6251	2.6251
		0.975031	-3.1616	-3.1613	-2.2905	-2.2838	-2.1553	-2.1477	-1.834	-1.8307	-1.7414	-1.7398	-1.3085	-1.3036	-1.2616	-1.2612	-1.1263	-1.1222	-1.0503	-1.0489	-1.0093	-1.0047	-0.8438	-0.8437	-0.0117	-0.0069	2.432	2.4384	2.6301	2.6341
		1.00753	-3.1571	-3.1565	-2.3395	-2.3304	-2.1784	-2.1679	-1.8536	-1.8439	-1.7731	-1.7664	-1.3714	-1.3639	-1.2708	-1.2661	-1.1697	-1.1694	-1.0289	-1.028	-0.9293	-0.9259	-0.8746	-0.8712	-0.0405	-0.0319	2.4766	2.4886	2.6486	2.6561
		1.04003	-3.1497	-3.1488	-2.4138	-2.4061	-2.2131	-2.2045	-1.8911	-1.8683	-1.824	-1.8053	-1.4335	-1.4248	-1.2953	-1.2759	-1.2236	-1.2089	-1.0233	-1.0215	-0.9252	-0.9173	-0.8364	-0.8227	-0.0834	-0.0724	2.5461	2.5622	2.6789	2.689
		1.07253	-3.1399	-3.1387	-2.5079	-2.5034	-2.2606	-2.2566	-1.9522	-1.9176	-1.8781	-1.8491	-1.49	-1.4825	-1.3384	-1.2998	-1.2736	-1.2381	-1.045	-1.0438	-0.9574	-0.9531	-0.7452	-0.7341	-0.1369	-0.1254	2.6308	2.6484	2.7202	2.7322
		1.10503	-3.1283	-3.1268	-2.6157	-2.6147	-2.3234	-2.3215	-2.0361	-2.0031	-1.9204	-1.896	-1.5434	-1.5411	-1.3916	-1.3578	-1.2979	-1.2629	-1.0994	-1.0964	-0.9715	-0.9696	-0.6615	-0.6528	-0.1979	-0.1876	2.7145	2.7283	2.7779	2.7933
		1.13754	-3.1158	-3.114	-2.7336	-2.7313	-2.4035	-2.3949	-2.1368	-2.1068	-1.9646	-1.9485	-1.6052	-1.5979	-1.4465	-1.4242	-1.3203	-1.2902	-1.1648	-1.159	-0.9848	-0.9776	-0.5891	-0.5839	-0.2635	-0.2561	2.7775	2.785	2.8627	2.8803
		1.17004	-3.1038	-3.1016	-2.855	-2.8496	-2.4947	-2.4791	-2.2487	-2.2217	-2.0139	-2.0084	-1.6761	-1.6573	-1.5005	-1.4893	-1.3475	-1.3226	-1.2284	-1.2213	-1.0001	-0.9884	-0.5304	-0.5299	-0.3312	-0.3276	2.8289	2.8307	2.9599	2.9753
		1.20254	-3.0946	-3.0919	-2.9751	-2.966	-2.5944	-2.5711	-2.3671	-2.3435	-2.0766	-2.0684	-1.7523	-1.7242	-1.5551	-1.549	-1.3813	-1.3608	-1.2865	-1.2796	-1.0195	-1.0033	-0.4959	-0.4854	-0.3983	-0.3969	2.8737	2.8785	3.0563	3.0669
		1.23504	-3.1012	-3.0917	-3.087	-3.0674	-2.6993	-2.6677	-2.4864	-2.4675	-2.1535	-2.1283	-1.8307	-1.7984	-1.6127	-1.6018	-1.4235	-1.4039	-1.3378	-1.3334	-1.0436	-1.0224	-0.5026	-0.4748	-0.4429	-0.4395	2.9164	2.9291	3.1475	3.1515
		1.26754	-3.1994	-3.1902	-3.0957	-3.0892	-2.806	-2.7657	-2.5988	-2.587	-2.2388	-2.1942	-1.9085	-1.8779	-1.675	-1.6488	-1.4737	-1.4504	-1.3831	-1.383	-1.0727	-1.0455	-0.5614	-0.5329	-0.4411	-0.4276	2.9599	2.9816	3.2276	3.2323
		1.30004	-3.2994	-3.2862	-3.1226	-3.1125	-2.9119	-2.8643	-2.6932	-2.6926	-2.332	-2.2671	-1.9832	-1.9612	-1.743	-1.6918	-1.5286	-1.4989	-1.4294	-1.4248	-1.1069	-1.0726	-0.6274	-0.5922	-0.4436	-0.4165	3.0043	3.0359	3.295	3.3101
		1.33254	-3.3896	-3.3728	-3.1745	-3.1599	-3.0157	-2.9641	-2.776	-2.7567	-2.4325	-2.3472	-2.053	-2.0476	-1.8169	-1.7342	-1.5831	-1.5477	-1.4724	-1.4646	-1.1462	-1.1036	-0.6912	-0.6477	-0.4532	-0.4122	3.0489	3.0911	3.3538	3.3812
		1.36504	-3.4692	-3.4484	-3.2489	-3.2321	-3.1171	-3.0624	-2.834	-2.7927	-2.5388	-2.4328	-2.1366	-2.118	-1.8957	-1.7813	-1.6311	-1.595	-1.5122	-1.5026	-1.1906	-1.1386	-0.7515	-0.6986	-0.4686	-0.4128	3.0923	3.1459	3.4041	3.4457
		1.39754	-3.5381	-3.5125	-3.3374	-3.3205	-3.2131	-3.153	-2.8783	-2.8123	-2.6493	-2.5199	-2.2279	-2.18	-1.9779	-1.8382	-1.6682	-1.6392	-1.5489	-1.5365	-1.24	-1.1777	-0.8081	-0.7446	-0.488	-0.4169	3.1329	3.1982	3.4462	3.5039
		1.43004	-3.5965	-3.5653	-3.4316	-3.4156	-3.2995	-3.2315	-2.9239	-2.8277	-2.7607	-2.6026	-2.3204	-2.2418	-2.0608	-1.905	-1.6963	-1.6787	-1.5824	-1.5628	-1.2942	-1.2212	-0.8608	-0.7851	-0.5099	-0.4233	3.1688	3.246	3.4803	3.556
		1.46255	-3.6452	-3.6077	-3.525	-3.5103	-3.3737	-3.2957	-2.9816	-2.8846	-2.8328	-2.6755	-2.4126	-2.3067	-2.141	-1.9783	-1.7217	-1.7124	-1.6127	-1.5772	-1.353	-1.269	-0.9096	-0.8192	-0.5332	-0.4313	3.1985	3.2871	3.5067	3.6019
		1.49505	-3.6853	-3.6425	-3.613	-3.5983	-3.4344	-3.3449	-3.0546	-2.9942	-2.8573	-2.7373	-2.5023	-2.3775	-2.2149	-2.0547	-1.7484	-1.7398	-1.6401	-1.5786	-1.4162	-1.3209	-0.9541	-0.8461	-0.5571	-0.4408	3.2207	3.3199	3.5255	3.6418
		1.52755	-3.7202	-3.691	-3.6901	-3.6568	-3.481	-3.3798	-3.1387	-3.1026	-2.8894	-2.792	-2.587	-2.4549	-2.2801	-2.1317	-1.7755	-1.7614	-1.6644	-1.5705	-1.4828	-1.3753	-0.9936	-0.8651	-0.5812	-0.4514	3.2352	3.3436	3.5367	3.6759
		1.56005	-3.7709	-3.7595	-3.734	-3.6793	-3.5137	-3.4031	-3.2273	-3.2036	-2.9336	-2.8442	-2.6648	-2.5374	-2.3366	-2.2072	-1.8014	-1.78	-1.6857	-1.561	-1.5504	-1.4273	-1.0272	-0.8758	-0.6054	-0.4634	3.2427	3.3582	3.5403	3.704
		1.59255	-3.8282	-3.8199	-3.7529	-3.694	-3.5343	-3.424	-3.3143	-3.2882	-2.9888	-2.8965	-2.7359	-2.6223	-2.385	-2.2792	-1.825	-1.8002	-1.7084	-1.6104	-1.5692	-1.4604	-1.0537	-0.8783	-0.6298	-0.4766	3.2447	3.3654	3.5361	3.7261
		1.62505	-3.8753	-3.8686	-3.7634	-3.7046	-3.5461	-3.4639	-3.3942	-3.3364	-3.0502	-2.9491	-2.8024	-2.7072	-2.4251	-2.3459	-1.8468	-1.8262	-1.7528	-1.6391	-1.6121	-1.4591	-1.0717	-0.8733	-0.6542	-0.491	3.2434	3.3673	3.5243	3.7419
		1.65755	-3.9103	-3.9052	-3.7683	-3.7136	-3.5537	-3.5263	-3.4613	-3.348	-3.1104	-3.0011	-2.8671	-2.7905	-2.4551	-2.4049	-1.8682	-1.8588	-1.8222	-1.6718	-1.6334	-1.4423	-1.0794	-0.862	-0.6788	-0.5064	3.2409	3.3662	3.5056	3.7513
		1.69005	-3.9327	-3.9294	-3.7713	-3.726	-3.588	-3.5624	-3.5067	-3.3506	-3.1601	-3.0517	-2.9316	-2.8709	-2.4724	-2.4533	-1.9004	-1.8966	-1.892	-1.7336	-1.6115	-1.4249	-1.0756	-0.846	-0.7033	-0.5226	3.2389	3.3642	3.4815	3.7553
		1.72256	-3.9425	-3.9416	-3.7792	-3.7466	-3.6351	-3.5802	-3.5187	-3.3612	-3.1909	-3.1006	-2.996	-2.9472	-2.4878	-2.4742	-1.9801	-1.9386	-1.9217	-1.7901	-1.5821	-1.4121	-1.0599	-0.8274	-0.7274	-0.5388	3.2387	3.3621	3.454	3.7555
		1.75506	-3.9428	-3.9404	-3.7984	-3.7735	-3.6628	-3.6049	-3.5011	-3.3789	-3.2043	-3.1483	-3.0595	-3.0184	-2.5051	-2.4593	-2.0583	-1.9828	-1.9606	-1.8357	-1.5499	-1.4058	-1.0344	-0.8084	-0.7504	-0.5541	3.2408	3.3604	3.4254	3.7544
		1.78756	-3.9349	-3.9275	-3.824	-3.7989	-3.6812	-3.6331	-3.464	-3.3893	-3.2122	-3.1946	-3.1203	-3.0833	-2.5033	-2.4297	-2.131	-2.0281	-2.0072	-1.8689	-1.5177	-1.4063	-1.0031	-0.7921	-0.771	-0.567	3.2449	3.3589	3.3984	3.7543
		1.82006	-3.9219	-3.9085	-3.8435	-3.8152	-3.7045	-3.6636	-3.4132	-3.3809	-3.2387	-3.2247	-3.1744	-3.1401	-2.4837	-2.3947	-2.1888	-2.073	-2.0551	-1.8922	-1.4879	-1.4127	-0.9723	-0.7865	-0.7815	-0.576	3.2495	3.3573	3.3759	3.7563
		1.85256	-3.91	-3.8987	-3.8387	-3.8184	-3.7354	-3.6924	-3.3549	-3.3542	-3.2789	-3.2535	-3.2088	-3.1852	-2.4505	-2.382	-2.2073	-2.1143	-2.0979	-1.9069	-1.4619	-1.4245	-0.9499	-0.7927	-0.7794	-0.5801	3.253	3.3559	3.361	3.7598
		1.88506	-3.9027	-3.9027	-3.8177	-3.8177	-3.7581	-3.7068	-3.3226	-3.3226	-3.2925	-3.2925	-3.2191	-3.207	-2.4107	-2.4107	-2.189	-2.1301	-2.1301	-1.9123	-1.4408	-1.4408	-0.9423	-0.7866	-0.7866	-0.5807	3.2542	3.3555	3.3555	3.7619

## Sheet: Figure 1g
Figure 1g		Momentum (Å-1)
		-0.961	-0.958	-0.955	-0.952	-0.949	-0.946	-0.943	-0.94	-0.937	-0.934	-0.931	-0.928	-0.925	-0.922	-0.919	-0.916	-0.913	-0.91	-0.907	-0.904	-0.901	-0.898	-0.895	-0.892	-0.889	-0.886	-0.883	-0.88	-0.877	-0.874	-0.871	-0.868	-0.865	-0.862	-0.859	-0.856	-0.853	-0.85	-0.847	-0.844	-0.841	-0.838	-0.835	-0.832	-0.829	-0.826	-0.823	-0.82
Energy (eV)	-4.12483	1258.34	1280.95	1290.06	1279.58	1277.81	1292.59	1318.57	1343.93	1345.91	1337.58	1330.97	1328.7	1328.74	1319.23	1331.41	1341.17	1346.93	1350.02	1350.76	1360.74	1365.6	1361.17	1350.4	1348.88	1370.5	1379.67	1382.73	1381.14	1361.98	1368.85	1381.09	1390.47	1394.78	1399.8	1379.27	1378.08	1388.07	1398.09	1395.16	1389.66	1393.91	1399.68	1398.65	1382.77	1364.67	1360.26	1370.08	1391.08
	-4.11677	1317.56	1335.77	1353.73	1336.96	1308.83	1302.69	1313.16	1328.2	1349.78	1376.14	1388.65	1384.53	1366.79	1345.54	1340.21	1355.19	1370.84	1374.61	1376.12	1392.43	1407.5	1416.11	1422.28	1445.45	1453.19	1452.88	1446.11	1435.31	1424.35	1427.19	1434.9	1450.05	1469.57	1482.87	1481.08	1477.77	1477.34	1477.61	1469.27	1465.76	1468.28	1464.53	1448.19	1419.16	1418.36	1411.51	1414.73	1429.88
	-4.10871	1362.92	1374.39	1376.06	1353.63	1335.48	1323.04	1316.49	1320.29	1356.7	1383.24	1404.06	1410.77	1399.15	1377.62	1389.53	1406.75	1421.89	1433.17	1446.12	1468.97	1473.28	1477.16	1490.6	1507.07	1519.9	1516.45	1507.62	1498.17	1484	1475.21	1479.03	1497.78	1521.43	1526.76	1551.38	1564.21	1566.12	1559.4	1547.69	1553.05	1551.59	1548.76	1543.88	1530.85	1505.11	1486.93	1475.18	1469.6
	-4.10065	1372.06	1394.26	1397.61	1371.25	1356.76	1349.34	1347.14	1352.63	1381.06	1405.67	1424.37	1436.72	1442.46	1440.6	1443.19	1462.83	1489.52	1512.78	1523.73	1532.19	1538.63	1553.78	1573.89	1575.68	1581.47	1578.12	1566.92	1554.46	1552.69	1567.04	1580.86	1583.67	1578.79	1582.62	1620.69	1641.83	1646.33	1638.74	1627.44	1621.33	1626.23	1629.45	1622.69	1601.3	1572.57	1545.35	1536.11	1545.33
	-4.09259	1378.77	1401.68	1425.96	1430.38	1412.27	1404.51	1405.21	1412.22	1434.88	1457.09	1472.08	1487.09	1502.24	1502.46	1507.26	1529.79	1560.78	1587.33	1592.9	1598.85	1612.9	1619.72	1611.85	1591.2	1585.32	1584.85	1583.81	1587.6	1611.99	1649.55	1655.71	1646.95	1643.24	1666.56	1698.03	1726.47	1733.92	1718.34	1690.38	1683.36	1676.86	1670.56	1658.17	1631.23	1620.68	1614.86	1611.92	1613.21
	-4.08453	1399.37	1427.67	1459.1	1458.94	1445.97	1435.23	1440.93	1461.97	1466.82	1485.79	1519.57	1550.24	1569.28	1584.03	1588.16	1604.51	1614.33	1616.77	1633.73	1658.47	1680.56	1682.42	1660.11	1623.36	1606.39	1603.77	1618.44	1648.21	1686.05	1710.16	1716.42	1709.46	1708.3	1739.5	1766.29	1796.36	1810.32	1804.38	1784.7	1756.15	1740.93	1732.46	1723.49	1707.72	1707.43	1700.86	1691.53	1686
	-4.07647	1426.76	1459.19	1484.36	1494.41	1496.63	1504.84	1514.6	1521.88	1525.72	1529.57	1565.98	1617.34	1663.89	1686.15	1700.9	1713.62	1723.98	1726.43	1710.72	1722.87	1715.16	1704.99	1697.51	1687.58	1665.32	1655.69	1664.14	1691.68	1734.54	1763.02	1778.35	1790.26	1804.58	1824.5	1843.79	1865.13	1881.17	1886.76	1878.39	1856.04	1834.06	1817.88	1807.93	1801.69	1793.37	1787.31	1772.52	1760.51
	-4.06841	1513.71	1536.9	1569.22	1602.03	1587.53	1582.4	1581.04	1579.59	1582.02	1593.28	1641.54	1701.63	1755.17	1793.26	1799.91	1797.61	1787.52	1772.84	1758.77	1762.8	1753.89	1744.8	1739.33	1734.29	1710.91	1702.11	1716.45	1750.14	1790.36	1810.67	1827.04	1861.89	1906.98	1938.41	1936.27	1942.6	1957.49	1971.57	1971.43	1948.67	1934.93	1924.75	1910.34	1885.14	1865.54	1849.05	1838.16	1836.69
	-4.06036	1622.92	1646.63	1661.86	1672.95	1673.65	1674.89	1674.5	1672.96	1674.65	1686.21	1717.04	1764.3	1815.37	1849.22	1872.79	1881.74	1867.36	1841.51	1829.8	1810.25	1794.84	1794.07	1799.46	1792.21	1777.11	1770.99	1787.12	1820.12	1854.68	1877.83	1924.98	1978.14	2025.11	2054.79	2045.22	2041.9	2063.22	2096.75	2115.34	2072.09	2033.39	2012.21	2002.1	1990.09	1971.08	1946.99	1929.86	1920.34
	-4.0523	1728.5	1748.08	1758.33	1753.42	1730.58	1725.29	1720.53	1717	1734.89	1753.59	1780.56	1808	1836.69	1873.77	1911.36	1926.43	1917.5	1896.84	1884.84	1880.37	1857.47	1839.2	1836.12	1850.03	1855.23	1857	1880.97	1920.47	1955.47	1975	2031.17	2085.75	2128.62	2156.36	2137.54	2131.31	2132.35	2131.06	2117.56	2090.29	2082.06	2092.78	2101.62	2087.31	2067.56	2046.41	2038.92	2037.39
	-4.04424	1868.19	1865.55	1849.75	1833.04	1810.9	1794.21	1783.88	1779.79	1780.97	1789.42	1819.72	1852.81	1878.96	1895.73	1917.17	1932.72	1939.76	1942.93	1949.09	1939.67	1924.28	1912.39	1911.7	1925.82	1930.06	1935.95	1961.13	2001.08	2043.06	2078.06	2122.27	2170.49	2213.54	2239.01	2219.89	2210.04	2206.06	2204.01	2198.46	2177.29	2184.82	2192.1	2190.87	2181.24	2180.18	2181.21	2189.03	2196.67
	-4.03618	2020.03	1992.42	1952.61	1906.54	1893.34	1869.8	1848.84	1840.04	1849.03	1854.6	1874.61	1899.14	1926.42	1957.59	1972.47	1995.56	2019.33	2035.49	2036.38	2022.88	2006.18	1997.94	2002.17	2016.52	2015.52	2020.66	2052.15	2101.73	2153.26	2201.52	2240.26	2269.91	2291.11	2305.31	2315.3	2324.98	2337.89	2345.87	2341.35	2331.22	2330.82	2331.84	2328.99	2322.03	2330.71	2341.56	2349.87	2357.48
	-4.02812	2135.79	2101.37	2053.39	2011.22	1992.31	1975.52	1960	1953.48	1967.43	1986.45	1999.11	2021.9	2051.51	2075.49	2090.05	2103.43	2119.58	2141.1	2164.58	2144.89	2122.98	2131.22	2156.03	2172.91	2182.29	2209.44	2230.73	2254.16	2291.07	2330.07	2370.85	2393.02	2404.17	2414.25	2414.16	2441.25	2475.54	2495.86	2491.99	2496.87	2493.91	2480.57	2470.12	2474.94	2494.89	2525.09	2534.77	2521.46
	-4.02006	2202.99	2184.63	2167.41	2135.09	2115.14	2107.22	2100.69	2100.39	2117.59	2142.59	2169.25	2187.68	2191.02	2178.56	2186.65	2221.79	2252.8	2277.15	2297.9	2294.51	2281.58	2307.7	2356.34	2396.65	2415.07	2431.41	2457.37	2488.67	2516.74	2529.62	2541.08	2545.63	2542.3	2534.35	2536.79	2547.75	2577.33	2609.21	2626.25	2622	2628.7	2640.68	2657.59	2678.89	2701.88	2702.24	2677.37	2644.92
	-4.012	2280.19	2271.49	2269.14	2275.73	2284.59	2269.68	2261.21	2269.04	2290.34	2294.52	2306.29	2308.66	2307.83	2318.32	2356.35	2384.04	2399.29	2406.89	2412.39	2412.86	2437.04	2478.57	2540.07	2615.57	2658.75	2679.93	2696.4	2706.15	2705.79	2697.2	2704.92	2696.71	2680.95	2670.6	2674.13	2697.15	2722.41	2733.75	2724.42	2712.24	2724.24	2754.78	2797.82	2844.74	2880.96	2850.76	2804.75	2755.73
	-4.00394	2366.63	2365.04	2374.61	2389.4	2400.63	2406.06	2417.69	2430.53	2434.4	2429.96	2417.7	2421.15	2437.62	2456.74	2471.36	2502.44	2515.45	2517.1	2526.59	2576.41	2619.26	2666.86	2720.58	2774.41	2802.85	2817.54	2831.06	2841.16	2848.92	2871.98	2879.4	2863.51	2838.27	2816.37	2799.77	2816.55	2838.86	2844.73	2829.9	2830.92	2842.01	2887.13	2952.66	3019.83	3066.45	3041.72	2977.38	2918.57
	-3.99588	2458.25	2467.97	2480.1	2495.7	2513.65	2512.36	2500.35	2492.74	2502.09	2511.83	2528.31	2538.46	2547.74	2565.2	2596.26	2610.45	2608.65	2611.4	2639.99	2707.78	2764.72	2804.7	2824.48	2826.49	2825.66	2841.94	2875.44	2914.02	2949.59	2988.5	2985.07	2962.42	2928.7	2894.76	2880.95	2904.12	2922.64	2934.17	2939.25	2936.87	2969.9	3032.18	3104	3167.54	3209.74	3182.64	3110.7	3046.65
	-3.98782	2564.89	2589.21	2611.66	2626.15	2600.78	2573.1	2542.78	2526.49	2538.7	2563.69	2606.21	2643.57	2675.63	2706.02	2734.69	2731.68	2730.64	2737.36	2754.79	2791.52	2827.32	2859.14	2875.06	2874.36	2885.35	2907.02	2941.26	2990.94	3050.37	3095.91	3080.56	3038.14	2995.19	2969.32	2963.28	2975.33	3005.61	3047.19	3092.38	3133.06	3155.33	3191.27	3233.35	3275.32	3316.96	3311.14	3276.24	3234.26
	-3.97976	2719.92	2752.88	2774.82	2774.9	2749.14	2691.53	2636.19	2604.15	2611.5	2671.99	2749.32	2798.55	2826.3	2849.12	2885.69	2920.84	2929.89	2923.33	2913.38	2904.31	2914.53	2931.43	2946.28	2956.95	2974.38	3015.31	3057.6	3097.44	3133.43	3166.03	3169.1	3141.04	3106.73	3084.59	3080.86	3095.12	3144.99	3207.9	3265.22	3306.51	3308.55	3310.95	3317.99	3338.62	3392.02	3413.28	3407	3396.69
	-3.9717	2836.76	2870.07	2905.34	2929.08	2918.31	2869.51	2822.14	2799.88	2819.38	2888.94	2951.6	2976.21	2997.85	3040.64	3076.25	3093.33	3103.38	3098.72	3078.76	3060.65	3062.91	3065.61	3070.98	3082.4	3103.07	3160.1	3191.31	3206.86	3222.7	3258.32	3269.4	3256.33	3246.01	3247.39	3243	3239.62	3291.97	3364.34	3428.07	3466.38	3457.39	3431.84	3413.03	3414.35	3437.61	3480.83	3524.69	3569.28
	-3.96364	3014.57	3041.5	3067.9	3088.08	3082.99	3047.66	3020.04	3024.25	3072.97	3157.84	3198.34	3196.1	3177.11	3166.93	3184.11	3200.42	3219.51	3228.88	3224.09	3216.77	3240.07	3268.04	3291.44	3303.89	3301.44	3328.34	3347.71	3367.51	3390.08	3408.27	3432.85	3458.96	3473.69	3470.94	3452.71	3448.37	3485.92	3543.43	3599.7	3635.03	3606.32	3565.99	3528.18	3513.53	3550.64	3622.3	3688.46	3745.32
	-3.95558	3174.61	3192.61	3210.68	3221.53	3218.5	3201.45	3190.37	3208.85	3266.12	3339.72	3361.28	3333.21	3300.18	3294.52	3319.86	3349.66	3366.74	3380.12	3392.62	3394.95	3438.91	3488.21	3529.2	3550.5	3542.2	3540.95	3538.53	3544.88	3568.33	3615.19	3671.44	3690.4	3694.95	3691.7	3669.92	3649.05	3658.06	3693.04	3735.21	3751.67	3753.75	3742.4	3723.01	3713.73	3744.39	3779.62	3815.95	3867.16
	-3.94752	3338.3	3332.64	3322.36	3311.26	3312.56	3324.71	3343.89	3376.23	3419.53	3453.6	3453.02	3446.25	3452.77	3483.66	3538.71	3572.91	3579.58	3570.91	3563.87	3580.74	3621.34	3661.09	3692.36	3714.25	3732.91	3768.39	3781.54	3792.9	3815.56	3854.7	3889.11	3904.67	3919.24	3926.02	3896.64	3822.35	3790.97	3808.98	3854.1	3880.25	3898.2	3890.95	3876.97	3866.57	3863.91	3873.29	3900.37	3934.28
	-3.93946	3479.84	3486.15	3480.97	3465.57	3465.33	3484.53	3512.05	3543.09	3572.28	3592.43	3585.88	3596.16	3636.47	3702.55	3769.04	3813.58	3810.82	3776.65	3738.04	3732.67	3757.82	3789.7	3828.41	3872.26	3917.79	3964.72	3990.99	3996.96	4007.08	4063.54	4084.07	4091.43	4091.14	4076.72	4033.25	3957.85	3927.02	3928.41	3945.22	3956.49	3949.53	3954.24	3946.31	3925.97	3909.59	3885.89	3904.65	3951.08
	-3.9314	3655.57	3657.99	3659.4	3659.6	3662.99	3692.66	3737.33	3785.23	3818.65	3810.86	3789.64	3805.83	3860.82	3937.79	4001.07	4007.05	3986.12	3950.52	3919.34	3917.59	3951.26	3990.04	4040.64	4100.91	4160.66	4186.3	4176.14	4162.42	4167.61	4204.92	4218	4196.77	4168.73	4138.86	4099.1	4061.95	4044.16	4027.88	4007.44	3983.73	3946.31	3912.8	3899.06	3904.97	3919.72	3923.31	3956.26	3986.15
	-3.92334	3898.85	3889.33	3876.94	3872.88	3888.32	3918.16	3972.54	4022.97	4050.31	4048.41	4035.61	4032.61	4050.2	4078.81	4089.52	4093.06	4087.15	4095.96	4126.87	4172	4177.26	4187.99	4226.39	4288.89	4352.06	4361.43	4330.29	4299.01	4282.72	4280.41	4268.87	4256.3	4243.06	4230.62	4219.18	4178.91	4134.59	4094.69	4058.64	4019.01	3938.19	3890.76	3872.94	3881.3	3911.56	3967.97	4036.63	4079.87
	-3.91528	4124.79	4119.09	4112.66	4107.95	4110.73	4140.91	4183.92	4220.21	4234.82	4218.23	4187.89	4193.5	4217.69	4234.61	4213.07	4179.95	4174.26	4205.31	4263.76	4325.76	4353.06	4343.38	4337.5	4347.42	4367.34	4373.25	4367.32	4363.39	4361.23	4352.44	4315.92	4296.64	4314.12	4345.3	4346.17	4278.56	4215.85	4158.33	4102.84	4045.05	3987.81	3953.62	3953.64	3984.44	4035.34	4105.01	4157.26	4189.12
	-3.90722	4349.35	4320.4	4297.9	4295.41	4323.02	4374.24	4403.48	4404.18	4377.95	4334.55	4319.78	4341.76	4374.23	4384.85	4340.06	4275.61	4255.71	4290.77	4361.85	4429.17	4427.13	4405.37	4369.58	4344.55	4360.43	4391.55	4402.47	4423.36	4446.57	4448.33	4409.62	4387.12	4398	4423.52	4428.98	4376.49	4329.75	4277.47	4225.08	4181.26	4126.2	4096.31	4083.77	4092.66	4130.38	4207.05	4268.2	4279.8
	-3.89916	4527.28	4497.54	4485.96	4494.53	4500.14	4532.76	4535.41	4517.58	4485.12	4443.27	4442.7	4468.25	4501.6	4513.98	4474.39	4417.15	4416.29	4442.17	4477.46	4508.56	4510.93	4465.53	4417.62	4381.46	4360.82	4381.54	4434.9	4477.35	4498.78	4501.65	4485.24	4465.83	4477.89	4507.98	4522.85	4469.17	4403.85	4339.38	4283.37	4240.06	4202.19	4180.28	4182.37	4205.44	4243.97	4309.58	4354.03	4366.88
	-3.89111	4685.84	4673.14	4672.24	4680.67	4692.48	4690.08	4694.32	4686.89	4656.29	4599.36	4572.67	4585.95	4624.44	4656.16	4643.87	4600.22	4586	4600.8	4629.96	4652.03	4649.64	4605.25	4547.44	4500.37	4485.15	4509.38	4574.11	4617.43	4618.44	4576.97	4536.22	4532.03	4552.06	4573.77	4569.81	4503.91	4421.72	4358.11	4318.88	4299.18	4283.7	4289.58	4292.94	4307.12	4346.48	4375.17	4385.93	4386.36
	-3.88305	4861.54	4864.96	4885.07	4916.64	4942.25	4963.72	4952.48	4930.01	4890.65	4818.7	4743.87	4743.93	4782.76	4825.87	4840.25	4814.81	4792.25	4796.93	4818.09	4830.93	4804.91	4750.99	4686.29	4635.8	4624.13	4661.21	4717.59	4730.36	4708.32	4675.79	4628.48	4581.67	4567.4	4569.45	4558.45	4500.31	4428.35	4377.1	4354	4353.29	4340.16	4360.47	4383.65	4404.04	4420.17	4423.92	4397.84	4361.63
	-3.87499	5042.84	5064.76	5087.68	5119.46	5167.09	5208.19	5188.18	5149.73	5091.87	5001.58	4925.5	4892.7	4900.97	4922.31	4922.51	4900.64	4906.82	4931.64	4957.07	4962.69	4930.88	4865.81	4803.92	4764.89	4763.31	4815.22	4843.98	4838.38	4790.51	4703.58	4618.2	4537.55	4496.3	4476.37	4451.87	4413.17	4385.77	4381.46	4387.61	4391.22	4399.75	4423.76	4423.79	4400.48	4362.66	4317.23	4261.49	4219.23
	-3.86693	5202.53	5203.1	5217.69	5241.78	5273.91	5313.05	5310.37	5285.98	5231.66	5136.48	5037.55	4990.4	4979.49	4983.17	4980.45	4973.85	4993.17	5030.3	5062.32	5064.68	5021.5	4953.67	4893.8	4852.61	4839.2	4880.72	4886.13	4846.18	4764.48	4651.71	4527.42	4463.19	4427.59	4408.38	4395.05	4375.18	4357.42	4360.08	4372.02	4378.18	4366.32	4363.27	4328.85	4274.7	4220.03	4180.38	4162.9	4147.74
	-3.85887	5376.67	5346.69	5333.1	5332.42	5339.1	5377.4	5386.42	5378.02	5337.6	5251.7	5154.87	5091.45	5061.65	5047.6	5035.08	5056.92	5085.24	5104.98	5103.79	5071.87	5001.66	4921.12	4869.87	4842.36	4828.8	4836.93	4822.35	4763.83	4670.88	4561.98	4465.14	4427.18	4409.78	4397.72	4381.15	4357.6	4368.1	4370.46	4354.84	4319.11	4268.46	4246.46	4203.77	4153.27	4113.73	4098.81	4092.24	4099.39
	-3.85081	5493.48	5457.44	5422.42	5395.09	5384.58	5427.19	5481.93	5508.6	5484.24	5401.48	5295.79	5235.71	5204.34	5195.02	5197.6	5184.16	5168.13	5130.41	5075	5009.07	4934.14	4866.18	4823.26	4794.94	4771.71	4761.34	4721.02	4664.56	4596.52	4525.49	4473.61	4463	4464.38	4463.98	4451.4	4419.13	4402.44	4365.65	4322.79	4283.32	4231.46	4165.63	4101.18	4055.29	4035.33	4025.8	4067.2	4106.14
	-3.84275	5613.98	5594.26	5542.88	5482.06	5445.95	5508.65	5592.6	5642.04	5634.54	5566.42	5468.86	5385.72	5337.05	5302.07	5258.59	5205.12	5137.98	5072.9	5004.53	4935.52	4900.9	4854.9	4819.55	4789.46	4756.42	4712.53	4653.63	4584.29	4524.47	4487.15	4467.82	4455.96	4481.23	4513.45	4524.55	4500.27	4465.26	4411.74	4349.1	4284.06	4213.9	4147.8	4080.11	4029.33	4005.49	3998.48	4026.24	4047.72
	-3.83469	5757.25	5709.85	5645.68	5589.02	5563.18	5601.39	5679.2	5718.53	5702.69	5632.61	5521.25	5431.81	5359.45	5299.98	5239.81	5138.33	5041.97	4975.17	4933.28	4907.73	4890.84	4851.34	4804.88	4748.23	4684.74	4635.23	4598.92	4548.76	4496.65	4454.84	4431.71	4438.65	4472.43	4517.1	4552.44	4550.24	4485.51	4402.11	4317.22	4243.35	4188.76	4117.45	4047.21	3986.65	3941.04	3911.96	3910.64	3926.27
	-3.82663	5836.53	5796.52	5739.33	5683.19	5652.65	5675.37	5711.29	5709.32	5663.58	5580.2	5474.16	5365.15	5270.42	5184.09	5098.03	5005.26	4926.63	4887.19	4859.31	4825.78	4800.57	4764.8	4709.61	4646.09	4591.2	4571.28	4551.33	4501.26	4438.62	4382.58	4351.47	4367	4411.32	4464.94	4505.44	4504.01	4434.87	4351.72	4275.72	4210.53	4134.53	4091.09	4041.29	3967.12	3871.14	3787.11	3772.84	3781.07
	-3.81857	5935.19	5907.44	5880.38	5830.45	5754.79	5713.64	5679.81	5649.08	5598.43	5511.73	5391.29	5253.78	5148.19	5050.21	4944.59	4847.5	4793.33	4748.4	4716.26	4695.6	4673.09	4649.5	4596.34	4537.12	4494.97	4489.91	4463.08	4429.67	4380.99	4323.96	4289.36	4278.32	4293.55	4320.75	4346.22	4357.3	4306.68	4237.71	4165.15	4096.72	4032.01	4008.11	3967.91	3898.37	3809.24	3740.24	3723.68	3742.64
	-3.81051	5983.73	5981.83	5952.06	5889.84	5800.9	5699.93	5635.17	5599.9	5550.3	5456.55	5321.28	5196.19	5084.85	4962.24	4826.75	4719.82	4653.93	4607.79	4565.91	4531.71	4537.02	4541.17	4525.92	4493.83	4454.65	4426.67	4383.51	4340.12	4297.86	4261.52	4240.74	4203.26	4181.01	4162.55	4144.68	4134.69	4102.49	4082.99	4048.26	3990.01	3923.23	3900.48	3874.71	3843.31	3803.12	3749.21	3755.66	3776.54
	-3.80245	5985.89	6002.45	5981.54	5904.8	5782.84	5682.93	5624.61	5582.78	5506.77	5378.77	5238.39	5105.1	4998.55	4886.91	4765.02	4669.85	4605.17	4526.52	4448.38	4391.82	4384.76	4422.68	4443.34	4449.92	4435.76	4381.7	4291.61	4203.81	4157.31	4153.1	4152.53	4107.83	4061.42	4019.36	3984.14	3954.69	3939.46	3953.32	3961.15	3937.18	3864.82	3820.71	3795.9	3769.72	3738.93	3718.17	3750.94	3817.84
	-3.79439	5949.48	5934.02	5877.5	5795.78	5709.33	5643.84	5573.47	5482.62	5367.59	5233	5093.95	4965.24	4873.28	4791.9	4709.28	4633.21	4552.82	4457.91	4369.77	4307.59	4287.64	4314.59	4344.64	4354.61	4329.33	4261.65	4150.38	4057.52	4006.67	3990.68	3974.69	3943.09	3919.07	3884.92	3838.92	3793.39	3774.71	3806.93	3849.05	3876.16	3876.15	3824.14	3768.98	3713.15	3670.79	3666.46	3715.19	3769.6
	-3.78633	5926.37	5888.46	5808.62	5694.87	5570.59	5482.4	5406.87	5339.71	5238.02	5093.86	4943.48	4833.82	4754.77	4703.82	4665.59	4611.69	4532.4	4424.33	4310.71	4219.26	4181.15	4205.93	4228.34	4235.02	4208.58	4129.48	4015.56	3908.15	3835.97	3799.37	3777.17	3779.09	3753.92	3723.76	3701.01	3690.98	3680.8	3700.41	3747.3	3798.24	3814.45	3790.03	3729.13	3654.13	3598.01	3601.31	3627.73	3658.11
	-3.77827	5749.72	5715.45	5614.2	5486.27	5367.5	5283.2	5247.26	5199.23	5119.55	5001.09	4849.41	4736.05	4648.99	4583.62	4540.86	4524.85	4450.63	4352.38	4239.5	4127.6	4038.71	4040.84	4082.44	4109.36	4093.51	4025.78	3918.17	3811.7	3737.92	3696.25	3665.39	3648.05	3643.77	3638.09	3623.09	3595.54	3569.28	3575.74	3612.18	3666.02	3715.09	3690.23	3637.13	3577.59	3532.16	3520.24	3528.72	3543.5
	-3.77021	5562.1	5522.09	5445.29	5336.95	5229.15	5180.84	5138.81	5096.43	5032.18	4935.2	4805.02	4658.51	4539.45	4454.87	4404.27	4379.53	4342.76	4257.47	4133.19	4006.82	3932.88	3928.46	3948.08	3961.23	3949.58	3902.16	3810.52	3742.07	3682.87	3633.77	3601.9	3574.44	3586.85	3604.91	3599.79	3550.34	3523.82	3505.7	3521.99	3549.42	3541.2	3521.3	3509.64	3504.89	3502.36	3494.23	3456.92	3452.87
	-3.76215	5468.55	5408.25	5328.57	5250.68	5183.75	5125.07	5055.63	4984.69	4893.27	4787.39	4690.67	4575.61	4476.43	4393.39	4329.77	4288.88	4251.2	4171.85	4054.99	3930.65	3845.07	3848.42	3845.51	3835.5	3814.72	3778.58	3723.67	3664.16	3614.98	3577.09	3545.18	3522.44	3542.56	3557.43	3544.68	3499.09	3483.63	3493.97	3493.64	3469.65	3422.58	3387.05	3388.27	3400.11	3408.85	3405.21	3373.04	3356.79
	-3.75409	5426.77	5393.43	5325.36	5234.46	5129.59	5017.85	4914.44	4832.73	4748.78	4664.82	4597.63	4524.65	4449.24	4383.6	4326.31	4268.59	4206.34	4117.22	4009.38	3910.18	3852.28	3818.06	3783.9	3749.72	3709.79	3660.05	3637.53	3605.52	3570.49	3540.6	3523.43	3514.04	3523.14	3520.07	3499.51	3469.3	3466.33	3473.76	3463.01	3420.94	3346.66	3291.94	3275.74	3280.48	3289.46	3286.92	3277.13	3306.19
	-3.74603	5400.5	5355.82	5291.88	5193.04	5061.52	4913.36	4779.16	4709.02	4655.25	4603.81	4555.19	4474.58	4413.15	4350.73	4285.87	4223.99	4154.49	4084.82	4004.86	3931.95	3889.9	3861.87	3804.1	3734.01	3659.3	3590.11	3580.39	3563.89	3553.77	3540.11	3509.25	3478.17	3471.39	3461.14	3442.2	3420.86	3435.43	3435.77	3416.12	3371.09	3302.1	3253.21	3245.9	3246.39	3240.87	3225.38	3227.65	3263.85
	-3.73797	5355.02	5329.5	5292.87	5201.64	5053.55	4875.91	4755.96	4687.45	4623.15	4551.55	4477.21	4407.52	4343.17	4275.87	4200.83	4118.49	4060.24	4000.06	3949.93	3914	3890.58	3859.31	3798.35	3710.18	3619.22	3553.69	3518.87	3519.98	3536.87	3541.16	3508.14	3450.2	3423.42	3403.5	3389.5	3388.01	3417.38	3431.06	3415.95	3370.17	3301.12	3245.65	3216.96	3208.05	3210.32	3216.35	3238.18	3264.64
	-3.72991	5307.7	5278.34	5238.69	5169.31	5057	4898.81	4750.29	4654.79	4580.39	4510.93	4437.56	4370.56	4277.97	4167.61	4067.68	4005.46	3957.45	3923.6	3887.27	3853.85	3827.84	3772.11	3687.67	3606.55	3541.17	3495.9	3461.1	3474.34	3502.82	3522.51	3511.21	3443.79	3365.82	3320.92	3323.48	3372.88	3438.1	3480.43	3460.02	3394.76	3319.23	3271.59	3240.52	3230.55	3232.2	3236.08	3259.63	3300.25
	-3.72186	5312.64	5279.4	5236.57	5166.87	5069.78	4951.98	4813.08	4696.19	4606.18	4525.89	4435.69	4351.77	4245.22	4139.67	4044.15	3964.33	3911.33	3853.86	3805.95	3765.91	3726.35	3671.36	3582.26	3485.02	3413.5	3392.46	3404.23	3426.06	3450.51	3466.4	3462.54	3427.86	3359.61	3317.87	3318.21	3357.42	3396.24	3407.16	3385.65	3343.25	3298.87	3286.25	3267.91	3247.73	3237.64	3247.44	3271.25	3327.83
	-3.7138	5364.06	5326.76	5252.55	5175.72	5092.42	4991.13	4888.55	4797.7	4702.06	4593.23	4466.73	4323.99	4231.71	4170.09	4127.11	4085.3	3998.7	3906.41	3816.14	3743.17	3694.86	3643.73	3542.2	3437.3	3364.53	3344.31	3354.87	3404.19	3447.85	3468.18	3453.46	3391.67	3343.33	3324.34	3325.99	3336.88	3354.18	3373.11	3365.83	3346.01	3333.98	3349.35	3338.15	3306.5	3264.91	3227.53	3219.28	3264.29
	-3.70574	5449.17	5373.49	5287.06	5204.1	5122.92	5038.09	4947.48	4873.31	4786.59	4668.01	4514.06	4375.08	4301.74	4265.5	4242.7	4208.62	4132.82	4011.73	3906.97	3831.16	3777.72	3704.84	3589.56	3492.74	3429.61	3404.29	3412.84	3435.89	3458.25	3462.08	3436.1	3385.86	3343.87	3342.84	3362.98	3385.31	3417	3422.93	3417.3	3400.9	3381.27	3393.28	3369.79	3323	3267.38	3222.7	3227.42	3248.16
	-3.69768	5505.05	5410.4	5305.62	5218.16	5135.35	5044.11	4971.09	4894.61	4815.63	4726.78	4621.19	4496.42	4420.65	4373.14	4342.11	4308.38	4225.64	4114.62	4007.38	3914.14	3832.97	3736.42	3681.46	3628.32	3589.67	3570.38	3540.24	3516.67	3493.9	3474.84	3457.57	3424.98	3399.02	3393.38	3413.09	3458.99	3527.4	3544.6	3523.49	3485.25	3451.39	3442.07	3439.18	3414.71	3380.26	3345.67	3300.68	3282.64
	-3.68962	5529.67	5433.17	5347.51	5259.73	5170.06	5079.43	4981.81	4944.3	4896.65	4819.85	4719.62	4651.23	4597.74	4560.49	4514.43	4438.59	4328.09	4195.43	4065.28	3965.84	3908.9	3870.47	3808.64	3768.65	3743.14	3717.45	3671.06	3599.34	3551.89	3521.46	3497.82	3475.65	3455.63	3460.17	3484.12	3519.19	3556.44	3568.86	3576.45	3554.22	3500.15	3472.33	3481.11	3480.33	3462.33	3424.78	3366.77	3317.24
	-3.68156	5558.26	5452.52	5368.58	5294.27	5221.83	5149.72	5094.11	5039.05	4972.88	4895.98	4818.77	4774.01	4769.8	4738.88	4666.89	4554.58	4420.67	4279.99	4158.43	4082.94	4053.52	4018.86	3978.41	3933.43	3888.76	3844.95	3793.61	3732.61	3683.98	3645.62	3616.74	3602.94	3559.34	3524.62	3506.81	3509.61	3534.24	3554.47	3551.59	3518.68	3467	3441.88	3427.1	3440	3448.38	3430.78	3393.82	3352.49
	-3.6735	5682.67	5595.83	5512.54	5438.71	5360.45	5270.85	5186.19	5111.79	5042.98	4973.42	4910.47	4892.92	4900.93	4858.95	4768.35	4643.5	4509.82	4386.85	4296.25	4250	4241.64	4236.14	4183.09	4117.65	4059.09	4016.77	3986.26	3938.75	3885.41	3839.18	3797.69	3733.73	3681.38	3625.39	3583.02	3561.36	3550.19	3541.9	3526.44	3485.66	3424.19	3385.55	3381.56	3407.09	3437.73	3456.62	3461.16	3463.29
	-3.66544	5821.63	5743.15	5685.31	5630.49	5551.2	5432.39	5283.94	5164.3	5079.78	5039.02	5027.51	4990.13	4955.8	4899.9	4818.23	4712.34	4589.76	4512.5	4467.63	4450.62	4447.3	4429.2	4345.62	4262.57	4191.28	4140.74	4120.49	4105.88	4064.68	4002.3	3929.7	3863.87	3804.96	3748.66	3708.23	3693.99	3713.22	3706.36	3660.32	3590.52	3517.55	3469.19	3451.73	3467.22	3504.7	3553.33	3603.53	3629.65
	-3.65738	5929.88	5886.74	5862.39	5817.56	5716.79	5559.82	5405.71	5289.68	5216.02	5184.09	5174.4	5139.82	5070.63	4960.76	4827.56	4698.91	4616.45	4590.76	4574.02	4580.86	4594.46	4556.85	4445	4356.5	4291.93	4244.34	4200.02	4193.56	4154.02	4093.47	4024.01	3956.52	3910.64	3883.2	3878.64	3891.51	3904.78	3881.68	3844.55	3770.11	3670.46	3602.83	3567.93	3578.5	3623.91	3685.23	3732.57	3750.75
	-3.64932	6002.84	5986.26	5964.68	5890.7	5765.52	5612.4	5482.96	5396.54	5342.98	5302.67	5258.89	5199.03	5100	4984.75	4869.67	4769.36	4696.72	4654.84	4636.65	4633.43	4621.59	4562.04	4452.37	4364.12	4312.34	4290.52	4270.74	4245.47	4186.17	4116.11	4053.2	4010.07	4015.94	4050.31	4092.81	4120.41	4107.13	4043.14	3984.39	3918.86	3845.15	3773.24	3712.16	3704.9	3738.16	3792.32	3840.56	3837.15
	-3.64126	6040.21	6057.96	6022.46	5925.79	5788.55	5643.57	5537.63	5478.8	5422.11	5346.84	5256.42	5180.07	5115.33	5040.78	4963.06	4884.8	4804.68	4732.23	4689.3	4666.6	4636.5	4555.7	4458	4360.57	4298.74	4287.31	4321.97	4319.07	4281.82	4223.17	4166.12	4142.58	4163.15	4206.07	4251.54	4275.69	4250.86	4175.76	4105.02	4040.2	3971.55	3879.12	3805.74	3779.62	3794.64	3836.69	3883.23	3925
	-3.6332	5995.5	6016.88	6020.37	5942.08	5812.85	5675.4	5582.57	5520.26	5453.51	5378.78	5305.57	5254.92	5203.11	5151.72	5080.43	4990.18	4900.22	4849.11	4811.58	4789.81	4761.69	4686.81	4546.74	4421.74	4350.32	4336.87	4359.34	4384.18	4370.58	4330.39	4282.66	4253.75	4301.4	4347.4	4366.43	4349.71	4300.77	4213.29	4162.1	4120.49	4068.7	3992.31	3932.91	3902.39	3886.15	3881.57	3895.66	3939.14
	-3.62514	5976.19	5964.69	5948.25	5887.87	5797.5	5693.33	5593.59	5534.89	5475.18	5416.45	5364.46	5327.53	5300.69	5244.56	5161.98	5063.3	4966.8	4937.01	4949.99	4965.11	4953.04	4890.37	4736.07	4612.2	4529.07	4482.87	4460.01	4459.36	4459.46	4442.32	4411.75	4386.19	4400.53	4398.98	4388.71	4365.4	4318.86	4258.85	4213.48	4173.19	4131.44	4084.51	4067.8	4060.83	4040.73	4014.12	4009.19	4043.75
	-3.61708	5977.18	5916.79	5871.81	5813.81	5744.29	5669.61	5600.44	5557.45	5499.63	5432.28	5364.43	5307.64	5266	5207.97	5127.49	5047.39	5008.58	5054.89	5130.54	5191.42	5198.37	5119.36	4986.24	4845.99	4728.9	4646.9	4600.36	4572.64	4543.21	4509.14	4478.84	4466.36	4478.21	4465.5	4455.48	4446.64	4422.95	4377.87	4332.05	4271.85	4215.17	4195.87	4192.8	4204.43	4203.53	4192.24	4190.48	4197.39
	-3.60902	6064.89	6025.75	5973.92	5895.96	5818.59	5753.35	5702.13	5670.1	5598.59	5502.77	5403.22	5325.2	5302.21	5255.34	5192.28	5138.3	5126.73	5172.53	5229.32	5278.42	5300.1	5272.94	5155.78	5009.49	4872.98	4774.34	4730.9	4696.11	4654.04	4593.48	4539.18	4529.64	4572.53	4599.58	4612.01	4601.52	4557.36	4480.99	4414.25	4365.76	4333.77	4312.25	4320.41	4312.54	4306.23	4310.05	4326.02	4317.95
	-3.60096	6182.69	6139.24	6077.61	6015.88	5965.29	5937.53	5939.2	5909.24	5799.28	5663.12	5544.44	5480.05	5467.88	5474.2	5453.64	5405.43	5350.8	5332.78	5344.01	5374.52	5400.7	5389.84	5279.4	5138.22	5038.46	4986.96	4961.54	4913.62	4830.71	4738.25	4662.18	4628.37	4657.47	4721.46	4769.95	4771.88	4707.79	4591.65	4481.5	4409.49	4381.6	4389.59	4407.57	4409.21	4406.94	4412.13	4433.25	4438.74
	-3.5929	6227.36	6192.36	6158.8	6108.22	6084.63	6094.81	6123.54	6115.37	6005.41	5864.99	5748.79	5703.66	5756.2	5785.96	5765.99	5691.68	5574.92	5473.28	5452.64	5491.39	5532.26	5511.37	5415.99	5297.55	5209.87	5162.36	5143.57	5103.04	4995.2	4873.66	4784.14	4762.31	4787.94	4838.74	4875.27	4861.79	4771.93	4632.83	4481.42	4410.45	4408.92	4428.98	4450.43	4461.48	4465.27	4471.48	4492.13	4532.58
	-3.58484	6292.17	6234.03	6192.31	6159.51	6155.02	6174.59	6201.13	6196.82	6097.45	5977.16	5891.3	5881.66	5938.69	5965.63	5939.7	5851.58	5710.15	5594.31	5545.42	5564.03	5607.67	5621.98	5564.38	5450.89	5350.87	5284.16	5244.6	5153.02	5054.83	4969.94	4913.56	4894.77	4900.85	4901.9	4898.91	4864.02	4768.27	4617.22	4506.39	4440.05	4424.36	4460.13	4527.09	4544.03	4546.27	4552.23	4575.27	4625.4
	-3.57678	6359.41	6311.96	6299.23	6266.63	6234.97	6210.78	6193.11	6162.2	6107.39	6045.99	6007.97	6020.35	6078.43	6094.34	6047.14	5942.26	5800.65	5673.14	5628.29	5655.89	5702.3	5710.45	5662.56	5542.32	5425.24	5326.34	5246.78	5187.57	5098.66	5022.59	4980.72	4977.95	4966.83	4979.47	4979.72	4947.08	4869.47	4751.92	4668.38	4620.93	4606.28	4615.87	4630.28	4630.35	4638.43	4652.95	4667.89	4695.82
	-3.56872	6392.67	6358.64	6348.52	6308.26	6263.92	6230.19	6212.95	6187.56	6143.87	6104.82	6091.11	6118.81	6191.55	6197.71	6125.44	5998.15	5850.23	5718.77	5670.36	5692.21	5731.99	5735.48	5673.91	5516.97	5376.01	5282.59	5241.2	5213.66	5169.52	5114.48	5073.3	5063.41	5059.73	5089.2	5107.16	5099.21	5056.01	4957.02	4858.56	4800.31	4772.38	4753.16	4722.13	4725.13	4750.05	4780.84	4802.11	4812.24
	-3.56067	6508.92	6464.18	6415.88	6345.56	6287.09	6252.28	6240.09	6218.4	6161.8	6098.57	6069.31	6103.75	6188.06	6226.64	6208.62	6127.71	5990.87	5837.21	5793.79	5801.96	5812.46	5780.17	5665.83	5513.34	5396.91	5336.9	5327.83	5311.97	5264.96	5216.58	5180.07	5162.19	5158.3	5204.56	5238.64	5240.38	5197.14	5090.61	4993.78	4953.75	4944.89	4929.55	4877.19	4867.49	4894.06	4930.12	4949.81	4955.14
	-3.55261	6582.96	6531.38	6462.56	6356.56	6281.53	6238.9	6214.13	6183.92	6084.85	5996.27	5956.09	5991.16	6125.16	6213.08	6235.38	6188.94	6085.98	5967.74	5915.91	5910.39	5902.74	5851.43	5740.86	5616.3	5531.28	5486.1	5468.79	5455.43	5392.47	5331.23	5290.87	5279.58	5288.59	5340.98	5380.25	5372.87	5295.53	5135.99	5051.95	5039.9	5059.35	5069.91	5053.71	5050.48	5057.63	5068.02	5072.02	5052.54
	-3.54455	6640.83	6561.24	6467.83	6397.54	6344.67	6306.07	6272.58	6216.51	6077.58	5949.02	5871.8	5877.28	6000.56	6169.68	6234.33	6200.07	6105.48	6020.92	5993.51	6008.84	6022.15	5994.24	5902.05	5802.84	5735.94	5679.78	5615.5	5544.65	5481.18	5450.69	5436.5	5431.54	5466.48	5504.55	5512.82	5474.16	5378.83	5223.31	5137.9	5127.75	5152.95	5178.52	5203.49	5219.82	5214.26	5193.38	5161.83	5104.05
	-3.53649	6620.65	6552.83	6473.02	6426.9	6400.4	6388.5	6378.08	6332.44	6178.68	6000.55	5875.29	5860.09	5980.18	6135.04	6194.75	6167.86	6091.03	6031.34	6050.44	6090.74	6118.23	6107.07	6040.08	5959.48	5887.17	5817.91	5737.79	5617.06	5542.53	5515.96	5527.02	5559.31	5587.38	5597.44	5586.51	5534.49	5436.18	5318.66	5255.74	5237.4	5267.78	5328.96	5345.22	5335.83	5318.05	5284.04	5230.15	5170.42
	-3.52843	6620.61	6597.41	6547.54	6494.47	6449.11	6423.18	6416.73	6406.03	6281.24	6125.45	6003.14	5960.62	6019.24	6121.96	6153.6	6125.5	6071.59	6051.28	6079.35	6114.23	6129.2	6105.11	6030.84	5971.21	5926.78	5867.85	5777.71	5662.73	5607.43	5601.54	5615.12	5629.72	5649.92	5656.28	5641.4	5585.48	5490.77	5401.58	5365.31	5387.28	5435.48	5471.35	5444.36	5408.75	5381.91	5350.81	5308.57	5269.75
	-3.52037	6685.16	6676.37	6616	6572.67	6534.71	6505.32	6481.51	6447.26	6371.21	6240.71	6125.85	6077.97	6115.27	6158.65	6160.18	6125.5	6084.6	6102.22	6176.55	6214.2	6189.12	6104.87	6002.53	5909.34	5887.62	5877.68	5837.5	5755.34	5741.12	5751.39	5771.26	5780.95	5749.52	5724.31	5682.58	5607.35	5509.97	5448.87	5480.24	5522.9	5542.6	5520.79	5458.97	5422.16	5395.8	5370.29	5340.3	5308.41
	-3.51231	6783.39	6817.82	6790.32	6749.54	6696.73	6655.69	6630.24	6592.15	6481.78	6360.69	6271.26	6239.13	6270.47	6286.25	6265.85	6227.11	6201.04	6235.62	6281.44	6294.41	6256.56	6169.62	6058.14	5991.47	5970.65	5951.32	5916.83	5886.24	5908.68	5912.82	5906.71	5898.92	5896.58	5891.39	5828.55	5722.96	5606.92	5536.42	5534.12	5549.93	5550.56	5519.32	5462.28	5414.47	5394.09	5384.06	5369.33	5340.65
	-3.50425	6948.57	7016.76	7021.7	6992.76	6926.71	6857.55	6792.39	6701.79	6544.5	6418.14	6361.2	6377.32	6431.77	6449.75	6442.19	6411.03	6383.1	6412.85	6432.55	6419.75	6394.09	6359.6	6303.11	6233.4	6180.9	6122.62	6067.22	6058.2	6104.21	6100.67	6060.34	6016.36	6024.85	6038.04	6012.14	5925.01	5783.99	5631.14	5577.2	5569.65	5563.91	5537.98	5498.83	5497.09	5509.27	5516.86	5499.53	5430.25
	-3.49619	7117.73	7200.21	7205.7	7153.04	7060.84	6958.76	6859.94	6759.24	6643	6547.79	6511.23	6538.35	6601.52	6616.96	6632.19	6641.75	6640.56	6624.19	6630.19	6626.57	6603.1	6565.64	6534.45	6476.21	6423.8	6350.11	6269.6	6234.62	6241.5	6203.36	6154.43	6118.97	6112.27	6145.87	6142.69	6076.78	5952.25	5804.25	5724.58	5692.71	5679.85	5661.13	5615.03	5633.99	5669.27	5682.97	5653.91	5580.19
	-3.48813	7267.8	7340.67	7361.67	7310.6	7185.62	7038.33	6895.81	6762.7	6698	6677.07	6703.04	6762.28	6825.58	6830.28	6822.09	6817.46	6820.29	6824.91	6839.23	6839.39	6819.36	6782.28	6738.78	6695.03	6612.37	6502.9	6394.99	6330.26	6314.58	6309.07	6285.02	6241.53	6200.7	6201.89	6180.26	6112.91	6010.25	5913.13	5883.14	5864.61	5836.59	5801.5	5785.14	5818.34	5840.9	5847.66	5826.31	5754.02
	-3.48007	7406.32	7474.97	7516.83	7472.2	7310.3	7127.95	6978.44	6881.72	6859.49	6894.31	6947.45	6996.8	7029.73	6993.34	6970.51	6988.65	7034.5	7067.59	7081.75	7046.21	6976.39	6893.24	6821.94	6758.43	6684.15	6591.71	6498.2	6437.28	6430.35	6461.84	6453.3	6393.62	6318.49	6260.72	6216.93	6160.59	6100.67	6072.44	6067.71	6028.06	5979.44	5942.1	5932.42	5965.08	5989.21	5993.96	5965.62	5886.81
	-3.47201	7559.09	7609.34	7634.34	7598.79	7451.83	7291.64	7162.78	7077	7076.14	7108.92	7171.89	7240.74	7276.89	7233.04	7211.08	7235.85	7275.73	7270.21	7243.14	7209.34	7145.41	7048.57	6929.64	6818.2	6738.43	6658.69	6592.15	6574.42	6598.82	6626.52	6620.69	6565.47	6461.98	6393.34	6330.09	6274.44	6237.81	6235.41	6221.54	6164.52	6093.01	6026.25	5978.85	5996.98	6040.61	6067.74	6055.16	5994.84
	-3.46395	7594.25	7677.06	7720.97	7724.87	7657.45	7536.55	7409.45	7340.23	7362.9	7408.38	7461.38	7506.87	7528.23	7490.55	7466.4	7461.35	7463.39	7452.17	7418.73	7344.98	7263.19	7178.96	7086.08	6974.92	6898.53	6840.75	6800.94	6784.86	6802.15	6774.59	6699.71	6597.98	6504.67	6466.11	6453.18	6438.75	6414.03	6378.43	6303.99	6207.67	6107.02	6026.65	5995.96	6025.83	6090.09	6153.79	6176.36	6113.41
	-3.45589	7603.78	7653.08	7720.13	7811.56	7823.71	7792.01	7742.13	7698.19	7691.34	7728.19	7767.8	7795.98	7806.96	7768.6	7716.59	7661.21	7603.47	7540.79	7468.83	7385.56	7320.04	7256.2	7167.48	7104.92	7075.64	7038.1	7006.74	7006.67	6939.54	6840.07	6724.06	6602.72	6491.46	6466.43	6464.28	6458.38	6423.71	6338.83	6226.58	6132.99	6054.47	6004.64	6006.38	6096.88	6220.51	6303.63	6316.6	6259.61
	-3.44783	7688.54	7739.51	7804.39	7909.5	7955.45	7975.18	7976.21	7960.12	7948.99	7962.51	7984.18	8010.26	8035.63	8010.32	7937.58	7873.35	7803.97	7696.89	7550.69	7463.72	7406.22	7345.88	7257.3	7186.73	7163.95	7151.72	7141.97	7130.86	7074.11	6964.53	6824.18	6675.37	6545.66	6495.53	6487.36	6475.9	6432.47	6339.09	6225.18	6133.29	6069.44	6043.32	6066.87	6182.52	6300.52	6382.7	6416.38	6403.48
	-3.43977	7892.99	7951.59	8037.56	8107.22	8175.19	8193.61	8168.68	8128.19	8111.7	8090.1	8095.49	8125.55	8165.18	8190.78	8156.99	8087.56	7990.75	7872.73	7740.57	7654.46	7598.95	7531.97	7418.61	7320.75	7272.01	7276.48	7302.2	7304.38	7233.16	7153.18	7023.5	6859.69	6699.17	6600.59	6588.02	6571.54	6516.5	6413.16	6309.53	6207.85	6132.31	6103.85	6138.24	6224.51	6320.97	6412.9	6469.52	6454.42
	-3.43171	8187.78	8232.85	8296.09	8408.41	8478.18	8466.11	8406.96	8349.39	8287.78	8264.02	8264.2	8280.86	8308.02	8345.84	8318.04	8262.29	8175.83	8057	7948.17	7886.32	7836.37	7754.4	7617.11	7516.06	7497.53	7513.51	7518.23	7474.86	7394.75	7289.32	7153.23	6988.98	6813.59	6712.93	6685.16	6687.74	6677.58	6613.49	6473.45	6334.2	6239.24	6189.58	6175.69	6238.54	6327.92	6415.73	6479.58	6496.07
	-3.42365	8424.91	8456.15	8520.46	8611.8	8638.7	8648.26	8643.27	8618.46	8570.77	8539.65	8530.27	8544.86	8575.4	8576.03	8538.26	8451.87	8337.54	8226.36	8163.47	8137.22	8081.4	7978.5	7836.54	7726.09	7717.76	7724.85	7699.99	7614.96	7487.81	7387.08	7275.73	7136.55	6975.66	6893.99	6848.06	6836.17	6815.91	6739.16	6579.64	6410.03	6285.77	6217.05	6200.28	6242.73	6302.32	6392.95	6470.9	6476.04
	-3.41559	8565.15	8594.04	8624.68	8670.61	8688.46	8724.35	8786.19	8857.07	8852.34	8817.81	8794.14	8782.05	8776.77	8779.82	8730.88	8628.65	8506.02	8405.31	8383.53	8374.54	8324.53	8215.72	8054.74	7906.35	7861.13	7848.72	7816.81	7734.28	7636.73	7547.77	7444.27	7325.69	7200.49	7096.56	7068.87	7050.08	6989.52	6851.09	6642.96	6469.18	6353.12	6290.58	6267.96	6273.73	6291.98	6340.3	6395.84	6421.56
	-3.40753	8683.21	8704.52	8720.67	8737.77	8769.23	8824.09	8919.24	9039.53	9064.59	8996.24	8958.38	8955.56	8969.69	8965.76	8913.92	8839.24	8757.04	8688.78	8680.23	8699.19	8656.42	8514.63	8281.08	8065.16	7981.3	7938.54	7909.03	7881.36	7873.47	7833.21	7725.45	7562.27	7376.59	7245.12	7195.19	7163.76	7093.47	6944.14	6731.3	6582.38	6489.22	6432.98	6394.32	6374.31	6356.46	6364.65	6379.55	6371.89
	-3.39947	8764.13	8820.77	8879.24	8947.88	8964.47	9004.63	9068.19	9131.87	9133.54	9046.6	9026.21	9062.79	9127.45	9192.03	9153.32	9081.93	9015.23	8984.16	9016.72	9065.11	9038.14	8885.71	8609.62	8318.79	8156.05	8101.69	8126.3	8190.46	8237.22	8176.64	8015.66	7789.13	7550.1	7393.67	7333.49	7291.08	7199.6	7025.85	6836.62	6700.09	6628.08	6584.01	6532.39	6479.87	6437.68	6416.64	6401.75	6374.61
	-3.39142	8918.23	9017.13	9113.7	9149.75	9152.09	9160.6	9167.51	9158.38	9111.41	9064.15	9089.66	9169.44	9272.53	9359.93	9322.88	9258.77	9214.83	9223.7	9301.8	9383.32	9382.47	9250.33	8978.13	8622.48	8413.99	8336.7	8376.23	8490.13	8578.26	8469.45	8234.61	7941.19	7662.81	7493.19	7439.48	7404.04	7330.91	7198.3	7064.1	6954.05	6857.59	6780.48	6720.17	6640.23	6553.41	6514.6	6495.02	6458.63
	-3.38336	8965.04	9122.17	9271.32	9330.33	9313.34	9293.49	9277.84	9255.5	9188.57	9179.1	9222.76	9314.09	9424.26	9482.08	9408.93	9319.16	9296.23	9375.43	9517.3	9613.67	9622.43	9509.26	9268.26	8933.65	8675.13	8580.04	8608.63	8690.42	8711.67	8534.12	8281.88	8011.01	7774.04	7633.09	7589.37	7540.9	7467.31	7364.97	7250.81	7166.67	7090.88	7010.87	6914.5	6785.19	6681.23	6648.7	6638.18	6598.19
	-3.3753	8975.19	9116.35	9274.92	9367.92	9397.31	9381.43	9366	9371.05	9374.1	9365.63	9405.88	9487.04	9568.27	9560.47	9410.09	9315.56	9310.67	9397.91	9547.34	9642.85	9644.58	9543.1	9347.12	9086.07	8916.31	8825.82	8802.87	8813.57	8787.25	8623.9	8416.73	8192.61	7983.21	7839.23	7768.5	7711.93	7644.45	7553.95	7448.17	7368.06	7319.33	7256.66	7151.09	7019.92	6943.37	6901.76	6842.83	6734.12
	-3.36724	9092.03	9202.98	9317.39	9400.86	9428.82	9411.76	9412.89	9456.61	9514.03	9547.44	9603.87	9666.29	9708.63	9693.75	9531.43	9405.24	9352.09	9377.07	9451.28	9494.47	9500.62	9452.69	9348.56	9203.94	9105.35	9044.62	9005.99	8971.8	8921.19	8816.09	8656.02	8458.37	8247.78	8059.94	7954.2	7887.36	7812.66	7718.39	7655.4	7642.3	7605.2	7550.63	7483.96	7395.3	7305.41	7219.26	7118.76	6995.42
	-3.35918	9255.32	9339.3	9413.48	9504.12	9489.52	9462.44	9475.82	9536.49	9599.89	9661.98	9732.77	9814.98	9883.33	9881.53	9749.37	9595.45	9490.09	9465.29	9512.9	9537.22	9537.56	9499.6	9422.12	9318.03	9274.07	9242.14	9231.1	9234.35	9225.86	9127.7	8968.9	8753.77	8502.57	8257.13	8140.98	8067.62	8003.29	7934.1	7873.43	7857.95	7853.68	7839.29	7801.65	7738.5	7642.85	7535.08	7411.09	7272.47
	-3.35112	9399	9491.48	9550.2	9602.2	9585.57	9529.39	9523.89	9576.71	9615.89	9684.96	9802.9	9944.06	10063.2	10096.4	9962.04	9824.76	9737.16	9712.82	9729.27	9765.11	9738.89	9668.23	9580.46	9512.92	9521.48	9527.45	9532.23	9523.94	9476.76	9409.57	9243.74	9005.48	8740.34	8516.75	8387.57	8310.06	8252.82	8192.65	8115.43	8047.76	8003.1	7986.28	7982.81	7947.39	7883.94	7784.16	7666.1	7540.44
	-3.34306	9407.72	9505	9578.72	9636.57	9585.19	9545.89	9540.76	9583.29	9678.16	9772.25	9892.35	10040.7	10178.4	10233.8	10171.7	10085.2	10039.9	10058.7	10128.6	10116.3	10053.8	9949.76	9846.27	9812.37	9821.99	9800.14	9773.79	9754.88	9742.52	9670.53	9518.95	9299.42	9048.9	8830.32	8704.56	8601.88	8517.62	8434.97	8322.48	8241.66	8178.09	8135.06	8106.57	8073.88	8045.64	7986.88	7883.75	7740.72
	-3.335	9330.86	9430	9516.32	9575.32	9537.54	9510.34	9525.12	9585.25	9674.88	9811.92	9989.95	10167.8	10316.9	10414.8	10417.3	10400.9	10408.5	10457.7	10543.9	10511.9	10428	10347.5	10294	10269.1	10222.1	10128.8	10031	9953.26	9907.58	9856.12	9724.04	9527.58	9305.96	9119.91	9008.87	8895.98	8763.09	8615.72	8482.06	8411.96	8329.5	8269.68	8236.57	8199.1	8133.96	8094.65	8013.47	7870.77
	-3.32694	9325.34	9392.36	9436.2	9491.99	9490.36	9490.59	9524.61	9594.12	9684.28	9817.9	9997.77	10175.4	10331.6	10460.8	10518.9	10569.7	10646.6	10742.7	10825.1	10805	10752.3	10707.6	10687.4	10690.7	10620.7	10479.8	10327.6	10198.4	10110.3	10019.5	9914.13	9761.34	9572.96	9393.45	9264.77	9124.99	8962.1	8786.59	8627.86	8511.32	8416.58	8353.42	8317.43	8290.08	8218.31	8154.75	8075.29	7977.74
	-3.31888	9284.53	9327.1	9354.72	9391.31	9419.37	9438.89	9468.78	9519.2	9597.43	9733.79	9935.65	10150.8	10344.3	10491.6	10613.6	10688.8	10728.8	10758.7	10803.6	10778.7	10781.1	10812.4	10868.8	10935.7	10899	10764.9	10618.5	10501.1	10428.5	10330.6	10194.8	10001.4	9775.44	9570.3	9427.41	9300.76	9160.47	9001.37	8835.47	8691.48	8569.68	8482.71	8419.69	8349.46	8284.15	8239.86	8213.55	8184.47
	-3.31082	9138.2	9223.98	9304.2	9384.83	9375.06	9330.66	9331	9389.34	9492.84	9655.66	9874.2	10096.5	10305.6	10491.4	10582.6	10607.5	10619.5	10648.4	10705.5	10700.4	10740.9	10810.1	10897	10985.9	11001.5	10925.6	10835	10762.4	10717.6	10643.4	10475.4	10226.1	9939.12	9681.32	9552.84	9471.05	9392.49	9297.3	9178.85	9050.66	8874.21	8711.02	8580.24	8472.78	8396.36	8402.41	8430.69	8440.88
	-3.30276	8961.15	9108.75	9215.66	9275.74	9258.15	9213.03	9206.61	9249.07	9337.76	9535.95	9763.22	10016.9	10248.3	10398	10442.1	10429.4	10438.6	10493.4	10587.8	10630.5	10690.8	10766	10835.4	10877.1	10920.9	10909.6	10889.4	10871.8	10849.4	10744.9	10534	10274.1	10017.4	9818.85	9753.11	9722.85	9687.26	9633.57	9560	9423.28	9229.47	9024.67	8846.22	8726.8	8645.99	8660.49	8718.9	8751.41
	-3.2947	8863.28	9009.39	9101.05	9136.6	9112.29	9082.14	9087.17	9133.62	9219.59	9368.3	9567.1	9795.31	10004.9	10144	10180.3	10184.8	10217.5	10301	10432.4	10519.1	10604.1	10692.6	10758.4	10776.3	10787.2	10822.2	10840.9	10845.9	10844	10761.2	10589.3	10369	10163.6	10041.9	10028.8	10036	10013.8	9940.94	9812.13	9654.45	9482.6	9320.8	9166.49	9009.03	8952.03	8965.4	9001.52	9010.08
	-3.28664	8717.34	8825.82	8889.61	8924.11	8935.1	8955.98	8983.14	9017.38	9065.96	9168.11	9347.97	9567.88	9776.47	9919	9935.68	9957.03	10036.2	10166.1	10316.2	10415.4	10531.7	10621.7	10689.6	10752.7	10829.3	10855.3	10879.5	10900.9	10905.2	10869.3	10756.3	10598.9	10447.2	10354.3	10339.9	10366.7	10328.7	10208.4	10028.7	9879.02	9736.47	9617.71	9510.24	9392.24	9309.04	9319.03	9324.77	9279.69
	-3.27858	8530.66	8601.83	8655.39	8714.61	8763.54	8806.7	8866	8912.94	8934.06	9020.24	9200.75	9423.09	9629.96	9770.22	9816.5	9891.25	10026.2	10198.5	10371.7	10499.5	10635.7	10750.7	10829.9	10873.7	10934.2	10976.9	11011.5	11037.3	11047.2	11006.3	10933.8	10827.2	10712.5	10623.5	10591.4	10620.8	10598.1	10503.8	10353.9	10203.3	10064.2	9945.85	9839.12	9733.36	9693.57	9686.59	9653.1	9575.9
	-3.27052	8320.88	8401.7	8486.06	8575.19	8636.38	8689.34	8733.31	8767.73	8806.98	8919.18	9096.12	9285.44	9458.12	9596.24	9704	9846.43	10018.3	10202.4	10379.8	10532.7	10709.8	10846.8	10940.2	10999.3	11034.6	11060.2	11105.2	11161.4	11211.7	11230.1	11149.8	11018.8	10885.6	10798.7	10806.9	10839.2	10833.7	10763.5	10625.7	10499.9	10355.2	10233.1	10138.7	10062	9966.29	9924.86	9892.73	9835.69
	-3.26246	8090.1	8165.68	8254.51	8365.36	8466.35	8538.2	8601.53	8657.27	8717.15	8833.33	8967.54	9120.19	9276.11	9431.1	9620.25	9815.26	10004.4	10174.8	10321.3	10459.4	10659.8	10825	10927	10965.8	10991.6	11039	11137.1	11257.3	11363.5	11427.7	11344.6	11216	11100.5	11034.7	10992.8	11000.2	10968.8	10880.2	10750	10688.1	10626.1	10548.8	10449.2	10324.8	10183	10129.8	10104.1	10076.4
	-3.2544	7897.68	7990.52	8073.91	8157.01	8233.33	8307.13	8393.82	8483.47	8572.71	8681.01	8819.63	8959.47	9103.05	9262.7	9470.61	9679.24	9847.84	9972.03	10080.3	10276.8	10558.7	10797	10945.5	10997.5	11018	11063.4	11170.2	11307.3	11426.4	11448.2	11386.3	11261.1	11129.1	11043.1	11028.1	11051.7	11022.5	10952.1	10879.2	10879	10858.9	10819.4	10745.5	10628	10505.2	10423.8	10376.7	10348.1
	-3.24634	7706.11	7787.66	7852.2	7914.04	7999.14	8107.43	8257.38	8407.67	8527.06	8610.97	8724.99	8831.28	8934.05	9047.48	9202.07	9395.17	9538.15	9674.83	9850.32	10096.6	10495.7	10816.4	11016.8	11110.1	11190.2	11247.9	11316.7	11401.4	11483.9	11489.7	11395.4	11242.8	11092.1	11004.9	11053.1	11135.6	11158.5	11134	11101.3	11140.9	11147.2	11101.2	11028.8	10954.4	10844.5	10755.5	10663.8	10594.7
	-3.23828	7495.93	7569.99	7631.91	7696	7759.84	7916.46	8135.78	8347.64	8502.48	8584.66	8629.69	8676.69	8746.71	8854.95	9011.77	9196.81	9339.12	9486.52	9681.02	9947.85	10324.9	10678	10966.5	11172.5	11301.6	11382.9	11459.1	11529	11590.7	11647.5	11555.7	11380.3	11187.9	11057	11109.6	11232.1	11342.8	11398.8	11393.2	11412.6	11467.5	11464.5	11390.9	11254.9	11085.1	10962.2	10867.7	10810.6
	-3.23022	7222.21	7316.05	7406.44	7497.52	7579.57	7731.43	7971.63	8204.17	8364.68	8435.62	8445.09	8493.79	8579.31	8700.64	8866.32	9055.68	9213.89	9356.9	9511.16	9717.68	10055.4	10406.4	10722.8	10982	11193.5	11258.5	11318.4	11406.3	11522.8	11618.6	11552.4	11388.2	11193.2	11050.4	11089.9	11255.8	11415.1	11529.4	11590.4	11640.1	11704.7	11698.1	11592.7	11395.5	11191.8	11114.9	11115.4	11152.5
	-3.22217	6970.06	7067.37	7172.17	7278.82	7372.73	7513.49	7721.46	7919.68	8061.37	8136.72	8205.87	8309.91	8437.28	8582.63	8749.95	8873.91	8978.94	9093.66	9236.17	9412.44	9720.85	10074.5	10410.1	10685.4	10883.2	10949.8	11017.3	11100.5	11198.8	11293.2	11265.2	11148.2	11017.3	10945.3	11008.3	11210.6	11416.2	11586.2	11709.5	11818.8	11917.7	11899.3	11760.5	11540.6	11361.4	11353.1	11441.2	11555.3
	-3.21411	6831.72	6934.01	7046.61	7156.52	7219.41	7274.24	7429.88	7622.74	7791.05	7875.23	7999.48	8154.59	8325.91	8491.73	8622.55	8707.48	8755.71	8822.56	8940.21	9116.55	9424.32	9778.39	10117.5	10397.7	10591.9	10652.3	10698.7	10762.3	10844.7	10909.1	10932.2	10856.7	10780.7	10783.7	10917.2	11173.2	11422.8	11631.5	11796.1	11960.9	12052.6	12034.2	11930.2	11779.3	11639.1	11684.4	11816.3	11959.6
	-3.20605	6676.82	6799.44	6909.86	6998.41	7050.17	7120.52	7245.96	7410.82	7573.34	7669.64	7780.03	7929	8108.98	8296.74	8454.52	8553.54	8588.93	8624.77	8715.1	8905.92	9234.84	9588.48	9900.05	10119.7	10212.7	10288.6	10391.5	10511.8	10631.7	10722.8	10781.9	10767	10735.6	10750	10884.1	11158.3	11437.6	11691.1	11898.8	12048	12145.7	12182	12141.8	12036.5	11931.2	12028.5	12167	12273.3
	-3.19799	6501.3	6615.68	6724.91	6819.81	6887.35	6929.14	7041.28	7179	7312.67	7423.34	7536.07	7670.68	7836.13	8026.84	8223.61	8329.87	8407.91	8479.41	8586.01	8786.22	9130.39	9439.7	9671.65	9823.46	9927.57	10001.8	10126.1	10309.7	10523.6	10699.7	10787.1	10787.9	10775.4	10810.9	10946.7	11226.4	11524.6	11790.1	11996.4	12145.8	12249.7	12303.4	12309.8	12284.1	12261.2	12364.9	12483.3	12559.7
	-3.18993	6288.13	6428.58	6559.51	6655.87	6690.81	6726.29	6821.65	6943.75	7074.98	7205.74	7331.05	7461.78	7608.63	7772.6	7945.14	8046.5	8104.36	8169.2	8302.62	8571.71	8936.92	9252.09	9460.77	9565.4	9615.63	9714.17	9849.48	10041.7	10269.5	10475.3	10580.9	10671.9	10786.2	10944.6	11151.7	11404.4	11650.1	11867.8	12051.9	12213.8	12331.4	12433.4	12502.6	12531.3	12525	12594.2	12671.1	12683.1
	-3.18187	6117.69	6246.83	6367.43	6462.72	6516.84	6540.13	6608.53	6726.62	6872.4	7011.7	7175.23	7338	7476.96	7592.66	7695.84	7742.72	7788.59	7890.95	8078.21	8358.17	8688.23	8942.77	9103.64	9198.86	9289.83	9443.64	9608.19	9803.03	10016.7	10215.2	10382.8	10568.7	10796.4	11073.6	11393.7	11593.6	11768.3	11925.4	12073.4	12221.9	12351.9	12485.2	12564.1	12576.8	12570.8	12597.5	12643.3	12646.3
	-3.17381	5956.75	6052.68	6148.31	6228.08	6282.06	6307.67	6367.09	6473.33	6627.8	6823.51	7045.07	7238.24	7380.77	7464.41	7493.9	7524.62	7589.57	7723.88	7930.33	8192.06	8478.8	8667.25	8806.12	8931.36	9076.6	9285.23	9493.59	9689.24	9872.78	10052.7	10227.7	10454.7	10724.5	11031.8	11369.4	11562.3	11705.3	11853	12021.9	12196.1	12345.9	12460	12518.4	12520.7	12488.3	12534.9	12614.4	12673.8
	-3.16575	5757.54	5815.2	5900.54	5988.18	6049.78	6081.06	6129.96	6209.66	6334.03	6514.13	6753.26	7002.35	7168.75	7250.85	7286.81	7333.29	7436.35	7583.41	7772.2	8001.8	8272.22	8453.12	8605.19	8757.39	8927.14	9129.88	9339.3	9545.45	9736.34	9899.09	10025.9	10182.1	10415.6	10730.2	11095.4	11341.5	11522.3	11679.2	11839.6	12021.7	12208.7	12349.8	12440.2	12485.8	12504.2	12585	12670.3	12756.9
	-3.15769	5588.06	5669.23	5779.62	5873.77	5906.29	5914.48	5934.58	5977.23	6061.61	6210.46	6470.16	6708.49	6891.42	7012.43	7080.57	7132.66	7226.41	7347.17	7506.93	7720.92	7975.65	8206.11	8406.04	8593.3	8794.88	9023.27	9221.25	9419.4	9606.76	9753.27	9806.01	9905.42	10094.7	10384.7	10757.9	11056.9	11270.3	11434.2	11571.1	11700.7	11893.7	12073.1	12246.9	12402.2	12509.1	12611.3	12685.8	12765.1
	-3.14963	5401.77	5495.9	5609.71	5708.23	5755.4	5756.77	5744.13	5772.36	5859.61	6013.81	6256.39	6474.41	6642.13	6754.69	6820.22	6873.9	6978.99	7082.46	7218.55	7432.29	7687.52	7939.61	8167.47	8387.31	8622	8846.64	9069.29	9283.76	9466.88	9589.26	9611.89	9643.34	9768	10014.1	10373.4	10724.6	10983.5	11161.5	11287.2	11404.3	11570.9	11776.5	11989	12183	12335.8	12441.6	12536	12636.1
	-3.14157	5214.86	5321.64	5417.03	5496.14	5550.16	5554.4	5593.77	5652.65	5745.21	5886.62	6079.06	6222.93	6346.11	6461.29	6566.98	6599.41	6660.58	6772.96	6946.15	7183.74	7494.08	7714.38	7894.82	8084.48	8325.54	8610.54	8858.29	9096.67	9288.36	9385.83	9402.97	9447.29	9560.33	9764.26	10064.6	10406.8	10716.8	10940.1	11071.7	11139.6	11264.7	11438.1	11623.3	11800.5	11960.7	12174	12339.5	12484.6
	-3.13351	5059.55	5111.63	5166.52	5235.24	5313.27	5373.09	5427.85	5518.89	5639.27	5769.6	5878.27	5971.15	6084.56	6201.75	6291.18	6294.65	6355.4	6473.47	6669.79	6953.02	7279.24	7479.19	7617.15	7748.42	7926.97	8205.08	8529.25	8838.33	9080.26	9214.75	9246.13	9280.4	9380.53	9569.91	9851.53	10193.4	10520.5	10738.7	10852.4	10913.3	11011.7	11167.3	11316.5	11460.7	11634.5	11893.9	12135.3	12350.1
	-3.12545	4908.57	4924.93	4967.25	5038.4	5122.79	5193.53	5279.91	5384.95	5497.71	5606.34	5702.49	5780.7	5877.95	5975.88	6047.16	6056.45	6123.51	6264.35	6484.52	6771.62	7067.2	7229.14	7330.92	7427.32	7574.54	7852.41	8175.67	8490.81	8740.77	8886.78	8976.5	9067.15	9215.84	9431.96	9712.73	10084.2	10399.2	10590.4	10687.1	10759.9	10904.3	11067.7	11187.4	11275.2	11377.4	11554.6	11762.1	11981.1
	-3.11739	4701.44	4718.23	4762.58	4832.21	4916.51	5004.54	5116.76	5241.79	5370.13	5486.35	5555.94	5598.6	5664.56	5743.65	5815.35	5847.86	5928.82	6084.96	6302.32	6556.66	6815.96	6951.81	7030.8	7126.49	7300.59	7576.62	7833.65	8078.35	8293.08	8460.79	8576.08	8756.3	9000.51	9285.35	9586.73	9922.71	10198.3	10372.7	10495.9	10640.7	10822.8	10986.9	11082.5	11124.2	11158.7	11285.8	11469.2	11648.9
	-3.10933	4480.59	4473.19	4487.77	4551.78	4670.07	4808.59	4939.87	5089.77	5234.41	5342.71	5370.78	5385.68	5453.06	5541.56	5616.24	5652.27	5714.61	5837.55	6019.99	6244.96	6468.58	6610.05	6700.36	6804.53	6977.9	7243.51	7479.85	7676.2	7826.35	7946.28	8127.58	8363.77	8663.03	8994.08	9322.27	9639.68	9870.21	10036.3	10192.3	10389.4	10593.5	10754.9	10852.4	10920.1	11012.6	11188.9	11371.1	11526.4
	-3.10127	4302.13	4252.93	4246.41	4293.52	4398.34	4569.3	4731.24	4864.13	4977.48	5079.52	5171.38	5238.9	5318.56	5400.38	5471.48	5517.55	5573.32	5644.41	5745.47	5891.88	6106.01	6256.34	6369.92	6493.72	6670.85	6938.42	7125.25	7257.57	7363.23	7475.06	7641.74	7917.81	8269.74	8635.29	8956.91	9211.22	9412.48	9598.68	9799.43	10034.6	10283.1	10503.1	10689.2	10836.1	10948.6	11096.3	11264.4	11426.9
	-3.09321	4159.04	4123.73	4110.7	4153.77	4257.17	4382.88	4493.33	4601.45	4721.7	4855.62	4984.48	5080.38	5188.5	5287.26	5357.61	5386.95	5423.3	5480.65	5560.49	5669.72	5830.86	5999.18	6138.99	6284.66	6464.74	6689.01	6820.88	6902.4	6973.18	7075.64	7266.94	7531.64	7858.76	8210.36	8546.71	8831.87	9052.87	9235.14	9425.6	9661.99	9928.79	10207.2	10422	10568.6	10673.2	10835.2	11017.6	11201.2
	-3.08515	4041.42	4003.05	4008.02	4069.19	4169.56	4254.79	4334.43	4412.07	4523.01	4671.27	4818.68	4960.19	5057.98	5133.45	5190.4	5203.06	5226.92	5278.34	5368.29	5505.6	5700.16	5865.48	5994.77	6136.57	6311.72	6486.9	6571.3	6637.72	6715.06	6830.11	7018.64	7275.14	7562.43	7874.65	8197.96	8488.01	8719.21	8908.58	9093.76	9304.34	9531.02	9779.94	9988.96	10161.8	10322.2	10526.3	10745.3	10982.3
	-3.07709	3926.25	3916.23	3936.34	3988.1	4059.84	4125.84	4157.62	4211.01	4320.45	4485.79	4668.51	4812.81	4907.64	4964.7	4996.93	5018.16	5045.28	5102.54	5208.76	5367.43	5563.67	5716.23	5833.24	5950.12	6088.43	6248.86	6327.17	6392.35	6476.66	6610.56	6832.47	7082.33	7349.27	7643.08	7958.08	8248.95	8468.95	8631.15	8779.07	8947.48	9135.11	9361.15	9606.85	9833.16	10022.1	10259.2	10558.5	10863.7
	-3.06903	3743.05	3739.47	3742.91	3781.42	3848.77	3906.86	3951.01	4006.28	4098.77	4242.38	4439.27	4602.79	4688.12	4748.39	4804.81	4845.93	4903.3	4989.88	5116.01	5272.98	5430.12	5533.34	5605.5	5683.4	5780.78	5881.3	5987.2	6086.33	6204.89	6370.12	6614.82	6855.62	7151.33	7484.78	7825.57	8122.74	8302.22	8391.64	8455.53	8549.53	8703.18	8964.99	9228.13	9485.67	9745.09	10022.1	10332.9	10652.9
	-3.06097	3610.07	3587.76	3584.07	3615.51	3669.24	3709.83	3762.57	3826.01	3912.01	4033.49	4202.25	4316.06	4390.05	4461.39	4542.16	4623.42	4702.93	4821.59	4969.61	5133.88	5297.35	5385.21	5419.4	5450.18	5507.36	5599.31	5707.2	5815.83	5936.19	6088.11	6306.46	6554.23	6856.71	7209.93	7582.79	7896.62	8063.43	8117.84	8125.77	8153.92	8274.03	8503.16	8812.19	9145.41	9460.35	9762.8	10071.1	10354
	-3.05292	3437	3415.88	3453.92	3524.08	3599.54	3652.84	3689.34	3734.5	3787.35	3853.19	3940.2	4020.64	4082.93	4140.31	4198.58	4259.66	4376.27	4514.02	4693.59	4896.95	5072.35	5118.15	5158.66	5209.44	5291.18	5430.45	5568.46	5679	5792.89	5934.02	6120.17	6295.06	6522.43	6833.64	7204.93	7532.09	7721.83	7785.46	7801.99	7841.82	7961.02	8183.9	8466.21	8787.99	9132.41	9489.13	9798.75	10040.5
	-3.04486	3277.25	3274.57	3321	3401.28	3497.92	3590.28	3659.68	3706.25	3738.99	3770.65	3815.19	3848.57	3848.74	3848.13	3872.77	3945.91	4093.79	4254.39	4432.55	4610.8	4754.52	4806.53	4849.34	4937.08	5080.44	5254.38	5387.8	5506.03	5623.51	5756.29	5923.13	6067	6267.94	6540.63	6864.22	7173.5	7354.55	7441.66	7504.97	7586.46	7684.44	7867.7	8122.37	8436.41	8790.4	9151.52	9445.39	9692.79
	-3.0368	3199.45	3197.62	3223.68	3301.03	3409.5	3508.34	3581.54	3637.85	3674.32	3697.97	3719.16	3711.31	3704.18	3694.59	3700.2	3749.87	3874.91	4033.95	4209.59	4372.33	4484.12	4513.72	4564.63	4665.5	4818.94	5006.56	5142.46	5259.74	5369.66	5488.31	5636.45	5768.76	5946.54	6185.16	6466.87	6737.52	6899.75	7022.05	7130.62	7244.28	7374.25	7588.35	7843.98	8140.48	8465.07	8779.08	9071.97	9365.78
	-3.02874	3151.62	3147.21	3176.77	3231.08	3308.1	3401.84	3454.82	3501.93	3562.7	3624.56	3663.73	3679.2	3656.56	3642.03	3656.86	3711.6	3817.81	3937.56	4061.32	4169.69	4238.28	4248.82	4305.75	4399.36	4525.47	4679.52	4818.98	4953.03	5083.32	5208.95	5327.85	5458.98	5625.01	5824.34	6049.19	6285.18	6472.74	6668.66	6842.79	6997.79	7176.1	7416.19	7660.64	7905.01	8151.94	8413.91	8671.62	8957.85
	-3.02068	3085.87	3131.3	3150.91	3174.01	3217.99	3291.92	3372.76	3438.39	3507.24	3576.39	3634.69	3660.66	3642.71	3617.62	3619.77	3679.2	3788.4	3898.01	3986.25	4042.69	4064.58	4073.78	4119.25	4197.69	4310.3	4455.59	4580.41	4718.21	4853.72	4979.45	5092.27	5191.15	5307.42	5454.54	5643.38	5881.99	6136.68	6366.58	6571.99	6775.62	7025.06	7246.79	7425.81	7584.85	7743	7915.43	8150.78	8444.87
	-3.01262	3003.64	3053.57	3081.76	3101.73	3133.96	3197.47	3292.7	3397.86	3483.63	3547.9	3595.43	3618.67	3595.27	3569.75	3571.39	3620.07	3700.72	3770.64	3832.62	3884.63	3923.12	3940.22	3957.94	4010.18	4111.08	4261.2	4412.25	4563.57	4693.63	4805.03	4910.71	4971.17	5014.84	5092.98	5233.54	5449.68	5746.9	6024.27	6277.96	6515.42	6754.71	6959.53	7102.54	7227.4	7366.33	7541.06	7797.71	8086.39
	-3.00456	2920.94	2964.23	2976.56	2993.62	3037.95	3124.36	3250.44	3348.69	3431.3	3491.49	3519.62	3505.37	3477.83	3457.57	3457.09	3486.61	3560.87	3621.42	3696.07	3767.17	3808.53	3829.93	3842.45	3882.64	3966.35	4098.92	4268.52	4432.44	4569.26	4671.09	4736.81	4761.18	4762.13	4781.76	4863.05	5048.21	5325.05	5600.59	5871.14	6138.09	6405.71	6600.28	6767.37	6910.76	7053.47	7240.58	7518.72	7840.6
	-2.9965	2871.26	2895.53	2909.62	2942.12	3003.15	3093.84	3197.98	3263.92	3311.76	3346.86	3369.14	3361.29	3351.55	3325.02	3304.86	3316.26	3356.3	3428.05	3520.98	3614.08	3682.28	3692.35	3708.13	3742.69	3809.5	3920.95	4092.63	4262.27	4402.7	4497.4	4537.33	4535.46	4521.59	4546.58	4645.42	4839.15	5049.82	5295.47	5561.15	5839.06	6122.81	6352.7	6504.51	6624.86	6752.1	6921.62	7185	7482.03
	-2.98844	2792.16	2824.13	2861.08	2926.1	3015.31	3115.71	3199.32	3230.51	3226.56	3209.71	3198.57	3193.15	3176.77	3167.33	3169.49	3186.8	3231.53	3287.77	3384.72	3487.75	3554.55	3568.83	3566.15	3591.69	3653.45	3752.04	3910.88	4082.81	4232.81	4332.18	4360.32	4334.96	4338.17	4403.65	4532.46	4708.69	4906.76	5115.16	5350.2	5608.91	5874.36	6071.35	6183.75	6268.41	6362.56	6494.08	6755.96	7012.38
	-2.98038	2658.96	2713.32	2755.89	2817.82	2912.41	3035.92	3145.27	3152.71	3133.01	3112.4	3100.65	3074.24	3058.14	3085.96	3132.54	3174.34	3225.06	3253.9	3303.92	3375.4	3446.5	3431.49	3411.67	3428.61	3496.97	3617.67	3762.85	3927.02	4061.31	4144.27	4165.26	4123.54	4152.65	4254.25	4408.27	4584.36	4765.48	4965.38	5167.76	5365.54	5553.49	5696.9	5796.16	5874.07	5954.05	6063.73	6277.31	6482.34
	-2.97232	2579.47	2615.99	2651.11	2697.81	2763.46	2851.27	2958.62	3014.79	3027.8	3017.15	2999.88	2982.05	2983.64	3021.89	3081.89	3144.92	3192.61	3233.6	3275.88	3316.85	3348.13	3343.54	3315.9	3328.76	3400.42	3529.76	3677.61	3812.28	3925.2	3992.44	3999.05	3985.76	4071.02	4199.45	4349.44	4504.18	4631.69	4749.04	4887.46	5043.44	5199.18	5333.93	5442.65	5522.88	5600.29	5716.27	5867.45	6035.07
	-2.96426	2505	2518.14	2541.86	2574.85	2629	2706.35	2789.54	2837.25	2861.89	2869.17	2864.17	2850.21	2856.21	2886.17	2940.25	3017.77	3120.55	3176.96	3231.04	3269.89	3281.27	3267.97	3253.53	3292.03	3379.08	3494.34	3594.9	3706.04	3804.84	3867.06	3882.69	3900.98	4014.73	4152.5	4284.73	4389.73	4438.13	4468.3	4540.94	4670.2	4848.12	5016.04	5142.09	5247.24	5345.68	5450.46	5574.19	5706.47
	-2.9562	2459.52	2486.96	2496.77	2507.05	2533.28	2581.79	2645.42	2693.61	2742.01	2762.4	2746.93	2726.67	2729.14	2778.19	2845.75	2913.88	2992.86	3055.25	3106.84	3147.65	3177.32	3193.81	3235.05	3288.7	3353.19	3427.12	3507.82	3601.34	3689.39	3749.42	3774.02	3812.52	3903.58	4004.84	4089.84	4143.94	4197.38	4222.52	4268.53	4363.93	4521.67	4686.85	4823.83	4924.64	5000.3	5072.79	5184.12	5316.85
	-2.94814	2424.06	2421.66	2441	2458.43	2490.6	2539.13	2583.34	2650.26	2700.36	2712.94	2688.69	2658.56	2654.42	2685.64	2737.81	2797.8	2856.49	2953.45	3042.84	3101.35	3126.21	3151.55	3179.18	3215.4	3261.22	3312.22	3351.4	3456.22	3552.89	3613.57	3634.41	3667.65	3750.16	3819.19	3871.63	3918.6	3991.16	4041.56	4088.3	4152.54	4252.44	4386.44	4519.73	4626.51	4701.4	4751.06	4825.31	4945.99
	-2.94008	2421.23	2449.88	2471.96	2496.99	2533.44	2576.13	2603.46	2628.81	2649.01	2665.9	2675.13	2663.5	2656.91	2657.81	2671.84	2711.47	2801.9	2898.73	2971.66	3014.2	3035.35	3068.84	3092.74	3110.86	3130.91	3160.14	3205.9	3270.23	3344.12	3407.18	3450.17	3495.21	3564.56	3626.63	3682.98	3743.33	3833.23	3887.84	3945.44	4005.74	4066.62	4155.66	4270.79	4372.45	4455.08	4522.27	4571.14	4687.08
	-2.93202	2407.08	2427.84	2458.99	2501.42	2526.97	2537.84	2566.49	2605.53	2635.66	2655.07	2661.87	2653.68	2623.16	2604.39	2611.3	2657.45	2758.47	2859.97	2917.11	2949.18	2972.04	2994.5	3019.31	3029.4	3042.26	3067.58	3099.49	3112.39	3146.58	3194.92	3248.82	3304.47	3372.56	3445.94	3510.74	3561.86	3622.71	3721.67	3813.82	3892.98	3956.89	3990.05	4075.16	4172.64	4267.36	4351.14	4428.38	4542.3
	-2.92396	2317.39	2345.96	2395.05	2449	2488.71	2514.67	2543.96	2597.97	2627.13	2634.64	2625.42	2606.4	2588.07	2585.26	2598.74	2633.5	2699.47	2758.61	2818.74	2866.24	2902.14	2946.08	2980.74	3010.05	3023.81	3023.78	3030.54	3038.22	3051.21	3064.75	3083.13	3131.19	3216.77	3290.22	3346.01	3391.81	3460.6	3561.79	3674.12	3766.15	3814.27	3821.57	3869.74	3969.41	4098.13	4226.17	4328.4	4399.74
	-2.9159	2264.26	2303.56	2330.44	2365.94	2407.82	2453.57	2499.55	2519.54	2553.7	2567.61	2557.07	2540.85	2519.66	2522.65	2544.68	2581.52	2629.07	2669.46	2703.67	2743.3	2790.74	2838.78	2916.98	2977.82	3003.25	2997.62	2993.63	2988.24	2983.54	2983.36	2993.83	3026.43	3103.43	3187.43	3255.66	3301.82	3352.6	3423.67	3505.92	3573.33	3607.54	3614.12	3659.18	3767.33	3909.67	4045.64	4125.31	4204.68
	-2.90784	2238.06	2263.52	2308.43	2356.5	2396.74	2427.61	2452.93	2467.87	2463.1	2451.78	2436.91	2416.55	2421.52	2461.11	2503.84	2536.78	2559.83	2576.89	2610.68	2653.1	2708.62	2792.58	2854.44	2889	2910.39	2918.79	2898.46	2908.82	2917.88	2920.45	2926.34	2967.79	3050.62	3132.01	3198.92	3245.31	3273.56	3334.34	3396.85	3443.25	3469.11	3500.93	3568.47	3674.55	3786.54	3876.37	3951.03	4041.33
	-2.89978	2282.62	2302.04	2343.57	2387.82	2420.73	2435.99	2431.8	2410.05	2401.02	2386.05	2365.45	2349.86	2349.45	2395.31	2453.99	2514.07	2574.34	2570.69	2584.61	2630.46	2690.99	2724.46	2727.69	2738.3	2745.95	2756.67	2791.98	2830.02	2831.41	2828.52	2843.22	2886.41	2959.22	3037.38	3109.7	3171.01	3224.13	3281.15	3334.48	3377.69	3411.33	3451.09	3499.28	3576.85	3662.85	3737.23	3796.17	3883.48
	-2.89172	2288.05	2306.19	2360.02	2426.46	2478.78	2496.12	2466.62	2446.29	2438.79	2418.9	2381.26	2333.79	2339.88	2371.58	2421.23	2479.35	2533.24	2551.44	2585.62	2622.11	2647.82	2649.39	2617.61	2584.78	2575.4	2604.44	2679.03	2724.85	2743.39	2753.05	2770.52	2812.23	2893.88	2971.18	3035.66	3089.72	3150.08	3198.96	3247.72	3298.53	3348.42	3384.4	3418.91	3488.41	3569.06	3636.49	3676.2	3740.68
	-2.88367	2265.61	2285.31	2339.04	2418.09	2477.47	2501.11	2485.15	2436.93	2419.69	2415.44	2405.32	2373.99	2356.43	2372.29	2401.78	2443.97	2501.16	2519.09	2557.13	2591.61	2606.36	2588.11	2513.66	2461.33	2473.18	2542.82	2629.03	2673.82	2678.13	2673.68	2689.14	2752.67	2818.02	2883.97	2955.16	3022.14	3057.44	3086.66	3141.91	3202.13	3250.25	3275.49	3325.52	3401.46	3476.3	3532.8	3578.57	3627.84
	-2.87561	2237.54	2250.86	2287.01	2335.43	2379.24	2405	2404.04	2389.94	2403.76	2402.48	2381.23	2348.83	2322.98	2323.84	2338.14	2356.46	2373.47	2422.04	2479.91	2510.64	2509.54	2486.15	2435.04	2403.77	2421.06	2483.7	2567.19	2615.3	2617.13	2607.5	2614.24	2662.1	2747.44	2837.9	2913.22	2957.14	2955.73	2930.48	2968.51	3043.89	3128.24	3189.1	3242.6	3305.57	3368.77	3421.95	3452.86	3494.07
	-2.86755	2221.49	2225.86	2227.2	2255.92	2295.55	2327.78	2339.37	2348.37	2348.93	2338.85	2311.16	2262.91	2221.12	2217.61	2227.28	2250.75	2291.84	2324.23	2364.84	2403.22	2426.77	2423.43	2394.94	2365.27	2370.39	2418.4	2499.67	2548.41	2568.28	2571.12	2576.86	2611.92	2691.69	2775.94	2836.9	2854.74	2815.36	2782.14	2820.56	2905.27	3004.07	3073.56	3125.12	3196.37	3262.83	3307.25	3324.7	3353.42
	-2.85949	2169.22	2169.54	2152.79	2170.84	2212.16	2261.61	2301.41	2306.11	2298.36	2283.51	2254.63	2207.91	2167	2175.07	2199.18	2224.49	2241.88	2255.04	2280.14	2296.44	2309.06	2328.21	2334.87	2334.69	2352.97	2395.84	2459.5	2520.21	2547.86	2554.86	2556.19	2570.84	2635.69	2726.8	2786.28	2786.86	2722.68	2656.04	2669.85	2738.44	2838.84	2948.19	3019.26	3086.74	3150.32	3211.57	3275.93	3317.15
	-2.85143	2132.32	2123.8	2099.46	2102.32	2126.6	2174.46	2241.32	2296.46	2313.71	2285.71	2227.82	2163.35	2127.02	2135.02	2169.39	2207.24	2229.08	2243.01	2251.22	2253.61	2256.69	2269.16	2302.55	2332.42	2360.04	2389.29	2425.58	2479.73	2514.41	2526.11	2528.24	2544	2608.28	2681.86	2733.11	2739.86	2687.04	2626.29	2618.77	2660.87	2740.31	2835.16	2904.73	2957	3015.37	3088.29	3166.08	3199.81
	-2.84337	2105.29	2110	2082.27	2066.44	2077.01	2124.75	2207.66	2290.47	2302.37	2277.73	2230.26	2174.62	2136.49	2164.02	2200.94	2228.72	2240.83	2254.62	2275.72	2279.13	2266.53	2250.57	2270.79	2316.21	2355.01	2387.72	2422.18	2451.46	2476.42	2492.07	2509.34	2543.17	2578.72	2636.57	2694.99	2724.79	2694.63	2642.8	2625.11	2643.12	2689.34	2747.74	2789.09	2835.59	2887.54	2948.57	3026.64	3097.34
	-2.83531	2071.1	2071.46	2036.39	2009.87	2011.65	2053.82	2135.44	2228.41	2272.73	2266.2	2226.05	2174.37	2138.46	2146.78	2166.8	2201.66	2250.52	2281.67	2323.28	2333.89	2318.63	2295.12	2296.24	2320.82	2357.42	2393.09	2417.22	2438.54	2459.68	2477.02	2497.2	2527.99	2556.68	2618.35	2680.6	2718.15	2710.09	2672.97	2669.81	2675.91	2681.52	2685.65	2727.94	2753.04	2788.98	2842.75	2902.86	2991.53
	-2.82725	2091.59	2082.4	2027.58	1954.2	1934.66	1969.34	2044.26	2129.67	2175.77	2188.35	2171.43	2134.41	2098.17	2089.23	2117.42	2180.65	2264.9	2326.54	2362.41	2369.28	2349.82	2315.68	2306.5	2320.34	2350.14	2381.05	2401.09	2422.8	2439.79	2448.01	2460.21	2490.09	2524.19	2566.19	2616.61	2661.4	2680.38	2650.17	2618.65	2607.25	2611.27	2612.4	2620.31	2656.99	2690.66	2725.46	2793.27	2879.7
	-2.81919	2124.12	2123.18	2097.19	2027.91	1989.21	1990.52	2030.72	2099.09	2140.78	2153.26	2142.95	2119.42	2096.5	2099.64	2125.09	2179.13	2256.34	2321.05	2342.2	2333.33	2305.84	2271.5	2241.9	2261.7	2301.24	2346.52	2385.2	2402.36	2424.62	2431.35	2435.36	2455.39	2500.92	2549.7	2596.5	2628.24	2630.46	2596.38	2573.53	2549.75	2529.25	2523.32	2540.35	2563.65	2588.99	2625.07	2688.98	2762.1
	-2.81113	2116.11	2128.23	2101.54	2056.27	2026.13	2027.42	2065.89	2134.46	2158.9	2150.26	2136.11	2132.19	2132.86	2151.68	2174.07	2204.83	2239.73	2251.53	2250.08	2222.68	2189.12	2167.81	2167.08	2208.94	2260.39	2308.97	2344.76	2355.2	2353.25	2361.36	2389.57	2443.1	2519.78	2579.65	2602.46	2595.25	2573.51	2547.83	2520.16	2511.43	2513.79	2510.59	2526.13	2532.69	2545.66	2571.8	2613.03	2662.32
	-2.80307	2043.69	2071.5	2071.71	2049.53	2032.99	2032.16	2048.54	2073.5	2093.13	2098.4	2103.28	2118.23	2148.66	2192.13	2232.46	2264.15	2277.52	2251.34	2212.18	2164.34	2138.52	2147.88	2165.05	2189.5	2210.65	2237.31	2271.8	2291.18	2302.26	2329.3	2374.51	2437.38	2524.83	2582.42	2605.98	2597.31	2563.82	2527.66	2519.66	2508.03	2502.33	2520.6	2533.08	2541.61	2554.66	2574.82	2602.23	2646.58
	-2.79501	1981.22	1999.94	2005.39	1994.22	2003.1	2001.55	1986.21	1983.79	1989.29	2001.19	2022.27	2055.43	2104.31	2153.71	2195.63	2224.88	2233.67	2207.79	2180.74	2159.5	2158.06	2181.76	2220.97	2234.57	2242.68	2254	2270.73	2280.88	2273.16	2278.37	2320.35	2405.91	2491.49	2556.06	2581.34	2570.18	2536.18	2519.5	2507.4	2518.72	2548.12	2582.28	2605.09	2594.57	2583.04	2583.69	2601.53	2621.61
	-2.78695	1925.86	1962.6	1967.27	1976.89	1977.83	1976.53	1969.71	1945.23	1941.51	1953.85	1972.18	1993.24	2021.03	2049.84	2073.42	2100.34	2128.61	2141.83	2134.32	2121.43	2131.93	2171.54	2209.18	2250.72	2283.53	2298.43	2290.5	2260.58	2232.85	2237.34	2275.73	2344.45	2438.12	2473.3	2490.48	2498.83	2507.46	2544.04	2552.97	2564.56	2579.31	2590.17	2582.89	2567.25	2559.9	2560.73	2564.95	2585.99
	-2.77889	1879.81	1896.26	1899.33	1939.79	1983.92	2018.11	2035.8	2035.77	2016.3	2005.04	2006.12	2016	2023.92	2022.6	2027.63	2048.5	2082.45	2113.16	2097.66	2080.85	2096.79	2152.79	2221.21	2287.56	2307.02	2303.21	2289.53	2255.03	2218.9	2217.06	2244.39	2288.2	2325.56	2361.41	2402.16	2458.09	2528.86	2575.37	2575.5	2560.65	2549.53	2552.75	2547.02	2542.43	2549.05	2563.94	2579.96	2591.71
	-2.77083	1892.59	1908.15	1908.29	1953.97	2014.41	2072.38	2112.37	2119.63	2085.33	2063.03	2056.25	2061.08	2067.45	2069.41	2062.96	2051.45	2044.29	2057.01	2064.79	2078.9	2108.94	2168.06	2275.58	2351.98	2360.4	2321.76	2262.22	2215.11	2201.08	2211.46	2236.51	2265.05	2282.13	2293.6	2335.31	2400.24	2474.69	2538.03	2514.15	2486.47	2463.99	2448.45	2462.6	2484.61	2512.14	2546.6	2586.16	2598.23
	-2.76277	1954.55	1965.94	1947.32	1969.79	1996.11	2023.48	2052.2	2081.79	2065.06	2055.46	2061.07	2070.14	2059.64	2076.46	2076.62	2067.07	2055.51	2050.99	2064.63	2103.89	2151.48	2205.49	2279.02	2318.96	2307.39	2279.38	2254.64	2233.48	2218.68	2214.94	2225.19	2247.28	2270.56	2300.02	2330.32	2359.89	2385.2	2395.64	2378.1	2363.13	2358.96	2369.51	2395.88	2426.15	2471.59	2512.42	2528.91	2543.37
	-2.75471	1949.21	1956.2	1960.34	1959.2	1960.14	1968.44	1982.05	1995.56	2008.05	2014.56	2032.37	2062.31	2093.46	2060.66	2049.41	2046.58	2046.23	2047.05	2076.75	2104.38	2131.3	2159.86	2193.46	2235.55	2244.65	2233.91	2218.62	2217.78	2221.87	2216	2210.26	2218.88	2264.37	2309.53	2341.53	2356.53	2349.37	2307.02	2280.82	2274.59	2280.63	2294.33	2327.92	2378.76	2438.75	2488.2	2511.67	2524.46
	-2.74665	1903.4	1918.6	1939.99	1948.36	1936.82	1930.66	1933.62	1941.92	1959.2	1991.05	2017.66	2038.84	2060.89	2056.51	2060.21	2063.33	2063.34	2061.04	2060.21	2071.66	2083.38	2100.93	2141.41	2178.79	2186.55	2190.5	2208.98	2255.06	2268.02	2246.98	2220.13	2210.18	2235.47	2295.61	2342.11	2365.68	2362.64	2333.91	2281.22	2238.6	2217.98	2222.58	2240.29	2317.11	2393.5	2455.29	2493.84	2491.38
	-2.73859	1875.77	1921.22	1976.18	1993.1	1994.6	1988.65	1977.2	1960.96	1941.32	1946.72	1968.26	1998.98	2032.87	2078.28	2103.53	2105.25	2092.34	2080.21	2074.76	2075.37	2084.53	2099.75	2115.48	2136.35	2160.13	2200.93	2257.48	2315.95	2336.43	2309.69	2264.19	2222.33	2202.28	2236.6	2287.77	2323.23	2326.71	2303.91	2275.48	2243.96	2220.79	2214.64	2229.52	2285.95	2364.14	2442.47	2500.04	2515.38
	-2.73053	1902.57	1950.53	2002.96	2038.59	2061.28	2063.88	2046.26	2014.15	1992.57	1974.15	1971.05	1986.48	2018.58	2053.87	2100.01	2126.69	2118.43	2071.85	2050.55	2047.26	2058.67	2079.14	2100.4	2103.51	2131.31	2196.27	2280.1	2342.7	2381.63	2357.75	2292.87	2212.7	2149.57	2167.61	2197.51	2232.02	2260.36	2264.66	2266.43	2261	2243.36	2220.02	2221.85	2264.43	2332.28	2410.88	2482.76	2518.27
	-2.72247	1922.43	1966.1	2026.38	2080.92	2121.45	2134.13	2126.95	2109.62	2068.03	2044.36	2042.71	2052.44	2063.81	2107.11	2135.22	2130.01	2099.19	2060.56	2031.75	2034.56	2040.84	2049.11	2066.15	2067.25	2082.67	2126.8	2199.97	2291.72	2346.37	2348.82	2316.96	2261.78	2191.37	2187.04	2200.04	2227.85	2256.97	2259.61	2265.48	2264.04	2252.65	2235.73	2230.03	2240.67	2284.59	2351.13	2424.28	2478.43
	-2.71442	1959.49	1991.38	2024.5	2070.17	2106.66	2130.55	2136.97	2125.3	2110.55	2086.89	2095.8	2127.88	2159.82	2156.78	2141.44	2098.9	2046.26	2009.65	2011.55	2023.75	2037.76	2051.84	2064.82	2058.45	2065.52	2105.59	2169.23	2231.48	2266	2289.11	2294.23	2284.6	2270.95	2271.01	2272.26	2270.05	2260.92	2242.14	2223.52	2229.31	2235.38	2229.92	2218.47	2211.95	2226.84	2268.49	2329.07	2372.26
	-2.70636	1975.88	2005.61	2034.27	2053.34	2080.58	2107.3	2124.79	2125.75	2104.88	2101.95	2120.19	2141.39	2147.12	2134.77	2112.69	2080.21	2046.01	2019.91	2004.52	1995.42	2005.98	2025.97	2041.44	2073.61	2102.52	2118.84	2138.91	2186.43	2235.67	2289.35	2333.28	2350.03	2322.6	2312.13	2316.56	2309.67	2279.76	2225.94	2204.26	2209.08	2225.94	2238.53	2225.99	2218.15	2230.51	2266.29	2322.97	2389.37
	-2.6983	1943.81	1978.84	2013.45	2048.83	2075.06	2093.22	2109.81	2124.41	2112.23	2088.44	2087.65	2095.7	2093.39	2067.5	2052.69	2033.7	2016.2	2005.85	1990.13	1975.79	1980.99	2008.86	2054.01	2084.85	2103.59	2115.47	2133.69	2173.28	2236.19	2289.8	2319.65	2326.58	2319.76	2307.15	2302.53	2293.43	2270.67	2227.42	2206.04	2203.65	2206.19	2204.14	2191.45	2216.11	2259.85	2309.24	2362.63	2438.69
	-2.69024	1908.57	1963.93	2010.34	2052.33	2073	2085.66	2101.66	2124.34	2137.51	2119.24	2090.02	2055.01	2023.72	2026.14	2032.14	2030.24	2012.5	1979.14	1958.55	1945.55	1954.07	1986.85	2037.25	2065.15	2083.67	2102.64	2128.5	2165.39	2206.45	2251.54	2279.38	2285.84	2274.65	2254.32	2246.53	2230.35	2206.5	2188.25	2183.96	2191.59	2202.44	2205.28	2185.26	2206.81	2264.69	2336.93	2409.01	2475.57
	-2.68218	1919.73	1969.58	2014.58	2049.54	2060.54	2054.91	2062	2095.34	2134.68	2136.17	2117.2	2094.59	2078	2059.02	2068.07	2068.23	2044.3	1994.87	1952.5	1954.72	1968.26	1990.51	2020.59	2045.23	2069.02	2114.43	2161.06	2186	2219.55	2254.41	2261.84	2251.31	2244.21	2237.29	2205.4	2160.21	2119.01	2103.03	2122.5	2159.74	2184.74	2192.06	2194.35	2234.09	2296.66	2362.85	2422.72	2476.25
	-2.67412	1937.1	1976.62	2020.39	2059.09	2067.24	2066.66	2068.33	2081.96	2117.67	2130.68	2122.16	2105.66	2093.12	2092.32	2109.97	2113.86	2089.46	2036.85	1989.11	1941.76	1932.07	1939.05	1944.41	1972.97	2032.32	2101.77	2171.35	2230.9	2257.81	2262.83	2253.97	2237.51	2218.98	2193.69	2153.69	2114.77	2082	2058.44	2082.63	2122.6	2154.15	2171.71	2181.52	2205.36	2270.12	2339.13	2389.7	2409.86
	-2.66606	1972.23	2001.2	2029.82	2034.25	2047.54	2052.66	2063.13	2080	2084.51	2100.98	2110.18	2106.84	2097.49	2109.82	2139.17	2140.86	2108.3	2045.74	1972.95	1928.98	1909.85	1910.65	1926.34	1955.03	1990.36	2060.09	2142.18	2210.49	2257.19	2272.11	2256.14	2220.17	2178.5	2142.14	2092.72	2057.85	2046.3	2058.36	2077.83	2108.51	2142.21	2169.64	2180.9	2192.34	2240.32	2284.26	2305.8	2303.29
	-2.658	1984.96	1991.67	2001.41	2001.38	2000.54	2009.87	2022.78	2030.92	2023.2	2022.91	2044.33	2070.95	2093.88	2116.79	2146.08	2154.41	2127.87	2066.69	1994.83	1943.32	1926.68	1928.46	1934.37	1943.46	1974.45	2042.23	2125.58	2200.07	2246.39	2259.43	2249.04	2206.19	2127.43	2051.66	2044.91	2067.01	2092.29	2102.55	2131.77	2166.25	2186.66	2192.03	2191.15	2210.65	2236.53	2254.81	2262.94	2266.59
	-2.64994	1956.34	1963.67	1967.22	1967.44	1985.34	2001.85	2005.71	1996.39	1984.62	1966.73	1973.98	1996.6	2028.75	2070.46	2120.92	2156.11	2152.16	2101.81	2021.69	1964.73	1955.08	1964.88	1975.11	1993.57	2013.54	2064.19	2145.11	2239.25	2287.02	2255.91	2222.22	2180	2120.3	2078.67	2078.34	2101.42	2133.44	2162.84	2204.6	2246.75	2257.66	2245.53	2235.14	2240.85	2241.3	2244.52	2256.42	2281.74
	-2.64188	1878.92	1897.65	1925.98	1965.63	1989.53	1994.15	1987.25	1971.72	1946.69	1929.46	1933.46	1954.56	1990.54	2041.41	2114.76	2139.04	2117.49	2060.88	1987.89	1961.31	1972.52	1999.74	2028.14	2056.32	2069.73	2112.35	2179.08	2252.44	2291.27	2264.55	2218.89	2171.83	2137.8	2135.66	2144.36	2141.17	2137.62	2154.07	2223.73	2284.29	2311.85	2309.28	2290.99	2281.85	2254.01	2237.03	2243.26	2275.91
	-2.63382	1831.81	1856.58	1894.54	1944.47	1964.3	1958.49	1948.78	1933.22	1894.07	1884.62	1885.92	1905.92	1947.42	2008.54	2084.08	2119.67	2110.37	2064.39	2005.07	1981.63	2010.55	2061.88	2108.61	2127.33	2118.77	2144.07	2194.56	2252.32	2286.72	2252.13	2202.07	2162.57	2147.38	2142.48	2150.4	2142.72	2138.15	2157.54	2192.61	2246.12	2292.78	2323.2	2332.11	2307.68	2251.39	2222.2	2234.33	2279.89
	-2.62576	1811.45	1839.56	1871.57	1902.2	1915.36	1932.2	1936.81	1929.44	1919.89	1897.74	1889.14	1902.47	1940.82	2002.83	2089.58	2140.54	2144.07	2111.47	2077.87	2038.04	2026.98	2049.48	2091.39	2112.41	2114.86	2143.27	2180.54	2210.06	2218.32	2177.46	2137.28	2109.95	2101.33	2111.33	2122.05	2125.82	2131.83	2148.55	2172.43	2219.99	2274.22	2317.79	2332.75	2295.7	2261	2247.65	2256.23	2278.03
	-2.6177	1818.4	1853.85	1885.52	1899.84	1903.79	1934.96	1968.31	1984.3	1967.53	1945.97	1924	1933.35	1976.59	2036.68	2097.01	2142.17	2158.16	2148.4	2131.47	2091.89	2069.22	2061.78	2067.11	2082.04	2087.58	2113.01	2147.17	2168.58	2136.64	2081.99	2059.94	2056.12	2058.54	2071.42	2082.39	2092.67	2111.22	2141.83	2167.9	2217.21	2269.17	2301.95	2299.57	2279.04	2263.9	2258.9	2263.9	2277.65
	-2.60964	1917.06	1944.04	1958.68	1930.95	1920.55	1941.5	1975.94	2001.36	1995.03	1976.01	1964.5	1977.99	2014.51	2060.11	2093.4	2132.78	2159.75	2168.64	2162.51	2133.89	2097.81	2070.4	2059.29	2064.65	2086.37	2116.98	2137.17	2131.44	2086.63	2027.95	1996.61	1992.43	2007.71	2024.37	2051.61	2093.33	2134.82	2165.5	2191.17	2234.99	2275.12	2293.86	2280.53	2250.69	2239.78	2260.99	2298.06	2327.48
	-2.60158	2065.05	2079.46	2065.16	2033.94	2016.14	2022.76	2021.84	2010.79	1996.86	1979.68	1973.96	1984.14	2007.42	2036.5	2058.9	2080.19	2097.02	2114.4	2141.34	2147.76	2138.41	2132.26	2134.99	2142.25	2147.69	2146.88	2139.42	2123.21	2093.65	2051.06	2026.26	2017.62	2022.87	2041.2	2072.2	2113.32	2164.77	2219.35	2249.17	2282.39	2295.65	2295.17	2288.75	2271.21	2279.98	2317.48	2369.52	2415.84
	-2.59352	2125.34	2152.02	2155.15	2137.76	2135.08	2113.43	2082.03	2041.84	1994.7	1964.58	1964.22	1966.52	1967.45	1970.32	1968.6	1985.31	2020.37	2068.05	2117.56	2136.41	2155.59	2160.73	2159.88	2175.85	2170.75	2163.14	2159.99	2163.29	2170.48	2152.43	2145.88	2137.66	2120.57	2095.7	2104.24	2151.58	2217.27	2276.58	2294.11	2290.43	2302.5	2315.84	2314.77	2296.13	2293.89	2335.93	2405.67	2475.15
	-2.58546	2127.51	2144.35	2150.55	2148.44	2149.8	2143.1	2116.4	2072.23	2019.74	1981.88	1958.78	1944	1931.92	1918.98	1923	1941.51	1973.39	2021.13	2085.38	2131.33	2163.05	2183.15	2195.18	2203.01	2180.37	2170.03	2177.89	2197.85	2213.34	2243.22	2250.82	2237.42	2201.78	2138.49	2125.37	2163.19	2222.54	2275.17	2292.57	2311.03	2320.83	2328.3	2335.11	2323.78	2314.09	2343.82	2403.57	2472.69
	-2.5774	2062.15	2067.16	2075.87	2083.43	2090.37	2095.7	2088.09	2069.17	2042.67	2005.73	1997.88	1989.84	1983.7	1985.38	1971.51	1952.62	1965.87	2011.17	2072.48	2117.52	2146.97	2164.29	2177.84	2198.05	2209.83	2201.16	2196.82	2208.95	2241.77	2274.68	2283.29	2269.61	2236.23	2186.6	2170.21	2194.43	2230.53	2261.95	2290.61	2330.8	2362.29	2376.13	2368.5	2343.3	2348.76	2379.13	2433.14	2505.49
	-2.56934	2019.86	1998.97	1992.88	2001.24	2012.5	2034.72	2061.36	2078.73	2078.17	2076.23	2065.02	2044.22	2026.73	2023.96	2021.85	2020.75	2030.54	2050.27	2076.88	2121.71	2157.4	2178.42	2190.84	2204.46	2202.81	2204.66	2222.86	2253.78	2283.91	2314.47	2321.99	2316.96	2300.18	2264.73	2248.48	2237.8	2239.25	2262.85	2325.84	2376.54	2410.17	2427.38	2434.18	2447.57	2471.64	2524.03	2593.53	2665.66
	-2.56128	2047.35	2029.41	2029.9	2041.63	2050.9	2047.19	2072.78	2104.81	2119.46	2119.46	2083.99	2057.4	2045.7	2047.82	2064.38	2071.36	2075.62	2085.65	2111.19	2169.27	2214.65	2241.81	2246.2	2227.88	2221.88	2239.7	2262.7	2284.71	2305.4	2336.29	2352.63	2363.07	2367.63	2360.48	2325.38	2304.86	2295.37	2304.31	2353.34	2402.66	2445.05	2482.84	2519.63	2561.27	2618.68	2687.85	2758.66	2822.8
	-2.55323	2148.44	2138.86	2139.65	2141.62	2133.01	2129.39	2113.5	2102.18	2102.08	2078.9	2063.38	2050.47	2042.16	2044.34	2077.26	2111.22	2139.81	2169.53	2208.13	2256.54	2294.16	2312.32	2305.83	2275.55	2254.94	2263.85	2275.26	2286.75	2304.86	2328.03	2350.57	2387.69	2427.17	2439.43	2422.85	2397.61	2385.03	2393.88	2422.11	2478.63	2537.91	2581.78	2605.16	2621.73	2694.97	2778.03	2850.34	2904.31
	-2.54517	2200.49	2202.23	2215.21	2224.96	2223.46	2194.11	2152.4	2099.86	2045.54	2021.32	2006.22	2008.78	2032.81	2076.35	2123.83	2158.6	2197.4	2240.88	2284.93	2315.82	2324.78	2334.49	2336.34	2318.19	2290.3	2289.26	2300.15	2316.3	2332.43	2337.84	2340.61	2368.24	2417.68	2468.57	2489.28	2476.11	2466.05	2482	2538.13	2602.82	2649.74	2659.54	2642.51	2649.87	2690.68	2753.13	2816.93	2870.13
	-2.53711	2217.66	2214.59	2224.17	2246.05	2279.03	2264.27	2219.2	2150.35	2073.44	2025.73	2024.07	2054.45	2103.66	2156.65	2193.04	2227.93	2281.37	2336.13	2372.6	2377.81	2382.57	2384.03	2379.57	2367.35	2347.37	2348.45	2351.87	2354.34	2355.23	2340.81	2338.77	2358.17	2399.31	2455.35	2479.8	2488.6	2498.02	2526.59	2595.52	2678.85	2718.27	2718.8	2699.69	2699.23	2741.87	2789.95	2838.19	2882.21
	-2.52905	2258.04	2259.49	2263.22	2275.71	2319.52	2324.76	2287.12	2226.04	2160.99	2111.18	2128.04	2164.22	2204.68	2240.46	2270.86	2309.26	2356.41	2400.32	2430.2	2440.52	2440.09	2428.58	2421.41	2428.05	2419.37	2436.77	2439.54	2428.79	2415.03	2399.98	2381.88	2389.41	2423.78	2473.24	2503.17	2519.68	2539.34	2578.93	2655.23	2730.5	2774.41	2783.2	2777.37	2804.05	2842.93	2873.44	2905.94	2937.98
	-2.52099	2323.54	2312.68	2301.91	2308.28	2343.18	2375.16	2368.36	2333.61	2285.24	2241.67	2248.73	2280.83	2321.18	2355.46	2371.52	2375.73	2402.65	2440.86	2476.9	2500.72	2502.98	2494.55	2492.53	2505.07	2504.05	2517.84	2519.72	2509.12	2491.55	2474.26	2489.06	2510.3	2528.82	2542.25	2572.94	2591.14	2622.64	2672.58	2735.5	2799.05	2851.87	2880.44	2893.5	2919.18	2978.35	3022.48	3047.08	3056.28
	-2.51293	2333.45	2342.57	2344.22	2346.69	2373.94	2427.01	2440.49	2423.4	2387.87	2349.47	2360.39	2405.41	2447.44	2463.51	2450.89	2463.13	2481.72	2510.53	2545.81	2563.6	2566.86	2568.24	2583.33	2615.14	2626.92	2629.75	2624.41	2610.55	2594.78	2618.78	2647.89	2665.01	2673.83	2683.53	2700.43	2712.78	2747.64	2807.79	2885	2972.03	3024.59	3063.07	3096.79	3129.48	3191.42	3238.25	3277.37	3302.87
	-2.50487	2383.61	2392.85	2399.72	2409.1	2425.79	2435.38	2440.27	2446.33	2443.7	2405.32	2404.5	2427.8	2459.33	2489.04	2514.1	2526.11	2547.49	2581.85	2623.33	2649.41	2673.69	2703.05	2727.67	2740.97	2746.62	2732.06	2721.66	2716.28	2716.93	2739.86	2796.08	2830.92	2843.67	2845.59	2843.91	2866.39	2900.46	2951.35	3028.46	3125.83	3189.4	3237.72	3288.6	3360.7	3422.03	3469.56	3507.85	3537.72
	-2.49681	2472.48	2498.54	2496.27	2478.73	2487.52	2472.54	2466.02	2467.93	2473.15	2471.79	2475.47	2492.2	2516.24	2540.53	2555.8	2558.44	2589.01	2634.52	2681.32	2715.31	2757.03	2795.17	2828.18	2847.92	2826.52	2804.92	2773.93	2759.38	2782.75	2845.33	2917.2	2980.39	3023.19	3040.33	3050.75	3069.23	3090.57	3130.23	3205.5	3293.4	3371.75	3445.6	3515.94	3582.21	3645.9	3698.32	3742.16	3781.1
	-2.48875	2495.02	2515.48	2528.36	2537.08	2550.38	2524.45	2507.32	2514.35	2539.43	2560.38	2578.28	2582.66	2588.85	2600.37	2609.89	2642.44	2687.98	2736.21	2775.81	2792.55	2835.08	2887.15	2921.8	2915.44	2844.65	2803.21	2798.12	2829.86	2892.11	2965.24	3076	3169.71	3228.67	3249.97	3266.19	3294.25	3321.31	3353.75	3401.99	3472.46	3559.24	3651.16	3738.8	3813.51	3883.13	3925.4	3982.92	4051.68
	-2.48069	2495.1	2513.55	2524.9	2528.66	2535.58	2556.89	2573.44	2590.14	2610.11	2635.08	2653.48	2657.63	2660.01	2669.87	2694.71	2753.56	2823.83	2876.15	2897.91	2893.5	2896.29	2932.48	2966.84	2970.38	2920.88	2886.37	2922.01	2984.62	3043.14	3108.86	3212.16	3305.88	3376.61	3422.11	3462.74	3487.71	3503.5	3530.57	3588.29	3671.44	3769.72	3879.41	3993.74	4102.32	4171.48	4226.7	4273.7	4316.33
	-2.47263	2536.75	2521.72	2501.54	2503.85	2557.53	2605.42	2636.65	2659.18	2687.7	2738.82	2780.85	2789.84	2786.12	2779.23	2774.2	2844.75	2929.48	2986.59	3007.26	3012.52	3012.56	3057.27	3097.54	3100.61	3051.78	3047.78	3092.09	3161.01	3233.16	3292.25	3365.5	3449.71	3530.04	3595.28	3646.43	3669.33	3690.71	3722.99	3773.19	3834.7	3938.05	4081.72	4242.69	4392.09	4535.23	4602.96	4618.43	4601.18
	-2.46457	2654.18	2610.27	2582.32	2587.98	2630.99	2686.96	2740.49	2769.98	2786.84	2817.8	2892.4	2961.72	2985.9	2972.13	2957.14	3006.71	3079.5	3138.76	3163.84	3145.67	3156.4	3186.82	3205.37	3194.04	3147.73	3145.73	3206.78	3305.89	3414.03	3493.98	3561.18	3633.82	3704.81	3771.02	3844.69	3875.06	3882.65	3898.9	3946.69	4006.17	4103.05	4250.01	4435.3	4633.5	4776.73	4844.48	4846.85	4808.68
	-2.45651	2863.7	2834.89	2797.44	2775.71	2784.22	2802.17	2820.44	2837.57	2861.01	2904.3	3013.99	3090.07	3134.22	3146.74	3132.25	3151.3	3233.21	3306.61	3339.81	3325.36	3300.88	3288.78	3269.66	3233.77	3179.38	3181.62	3264.82	3405.05	3565.29	3686.2	3750.07	3806.07	3863.05	3926.27	3999.28	4042.64	4071.59	4098.41	4139.16	4229.41	4299.63	4392.15	4521.95	4690.49	4854.91	4921.09	4925.93	4908.36
	-2.44845	3029.5	3040.44	3015.1	2976.12	2946.22	2912.79	2912.84	2934.23	2974.13	3032.41	3121.68	3212.52	3280.21	3314.31	3314.92	3335.37	3387.8	3444.09	3489.63	3515.67	3505.78	3474.8	3430.18	3373	3300.03	3308.1	3395.04	3543.1	3713.86	3839.12	3916.88	3952.98	3987.18	4047.49	4142.76	4202.93	4256.56	4326.53	4419.49	4494.07	4550.63	4618.01	4707.74	4821.4	4925.34	4948.29	4959.64	4981.4
	-2.44039	3165.79	3178.95	3167.46	3138.27	3099.17	3078.15	3081.18	3100.96	3141.24	3205.23	3283.21	3361.26	3460.32	3545.6	3570.42	3561.45	3580.58	3607.26	3629.86	3641.37	3665.96	3659.39	3617.79	3555.72	3502.76	3506.45	3579.36	3697.02	3832.04	3950.18	4033.9	4091.94	4138.83	4193.1	4283.22	4384.85	4487.95	4581.68	4658.14	4713.99	4773.61	4830.88	4897.93	4977.76	5017.04	5026.4	5019.71	5033.57
	-2.43233	3239.56	3265.45	3260.05	3250.79	3263.86	3298.51	3318.42	3339.7	3369.82	3414.6	3482.69	3559.48	3677.32	3794.89	3853.78	3827.62	3778.36	3749.81	3752.34	3780.03	3788.79	3793.98	3777.76	3742.24	3703.99	3753.47	3831.17	3923.74	4016.46	4091.38	4157.59	4218.74	4286.97	4375.92	4504.67	4622.3	4725.3	4805.97	4859.61	4884.58	4917.4	4960.66	5012.09	5066.12	5106.41	5127.65	5135.06	5158.19
	-2.42427	3359.11	3377.64	3391.74	3415.39	3458.12	3513.17	3561.58	3581.99	3598.58	3635.24	3681.96	3760.09	3864.02	3962.7	4020.48	4009.72	3956.08	3901.28	3868.29	3871.68	3896.73	3935.58	3963.98	3983.4	4008.37	4064.71	4140.25	4206.23	4249.9	4269.38	4312.5	4367.58	4448.45	4562.57	4711.93	4869.21	4972.29	5024.16	5037.65	5038.57	5050.12	5080.87	5120.91	5165.25	5233.68	5272.2	5297.97	5319.27
	-2.41621	3484.05	3511.17	3539.48	3581.31	3645.63	3725.52	3769.75	3781.06	3779.58	3785.78	3813.11	3843.94	3909.81	3990.85	4056.23	4069.04	4069.38	4054.89	4044.13	4059.46	4105.31	4175.29	4253.2	4316.18	4342.07	4378.16	4426.62	4456.33	4460.55	4448.74	4495.26	4551.58	4621.53	4711.71	4832.44	4977.68	5077.36	5154.41	5213.49	5223.92	5204.17	5199.97	5226.43	5288.28	5372.91	5403.08	5401.88	5405.45
	-2.40815	3667.72	3679.11	3692.05	3714.76	3758.81	3843.71	3936.64	3989.33	3999.29	3978	3960.51	3970.37	4015.1	4070.4	4115.88	4171.17	4204.05	4209.86	4202.64	4205.8	4272.43	4394.99	4532.72	4657.17	4740.02	4722.47	4690.08	4670.81	4671.06	4686.79	4731.78	4784.62	4839.07	4898.08	4972.35	5067.78	5179.68	5292.45	5389.19	5447.46	5451.72	5412.93	5375.66	5371.87	5406.47	5442.46	5460.41	5488.52
	-2.40009	3903.95	3890.92	3901.69	3920.5	3946.31	4010.49	4119.06	4203.23	4242.2	4236.28	4224.56	4211.65	4207.79	4219.62	4247.07	4270.12	4303.99	4331.16	4357.33	4393.03	4453.71	4591.11	4756.23	4907.93	5003.61	4979.61	4955.82	4946.63	4950.72	4960.28	4988.18	5023.74	5056.4	5098.11	5176.94	5271.59	5347.25	5437.79	5546.84	5642.54	5634.41	5581.47	5522.82	5495	5540.43	5560.47	5580.16	5626.16
	-2.39203	4153.02	4148.17	4156.96	4169.22	4187.74	4238.23	4338.21	4428.67	4484.29	4496.44	4482.77	4450.45	4447.42	4444.17	4421.51	4411.08	4444.08	4485.54	4521.13	4554.1	4655.4	4787.29	4930.05	5061.03	5156.84	5192.61	5213.34	5227.8	5241.01	5255.79	5254.27	5259.65	5278.31	5319.62	5393.95	5473.26	5550.38	5636.44	5728.72	5810.16	5808.17	5743.41	5683.7	5668	5691.56	5713.09	5750.43	5816.1
	-2.38398	4368.69	4390.73	4414.71	4429.58	4439.79	4471.08	4564.25	4644.26	4698.8	4722.84	4716.7	4725.69	4719.12	4699.12	4673.62	4659.26	4690.7	4724.62	4749.25	4773.55	4872.46	5008.03	5137.65	5252.57	5349.93	5419.62	5500.36	5553.43	5570.43	5556.8	5551.83	5542.78	5537.85	5562.63	5647.16	5674.76	5680.41	5718.71	5801.17	5904.48	5923.16	5912.76	5901.07	5900.52	5902.94	5926.75	5985.71	6061.1
	-2.37592	4636.35	4652.01	4677.11	4695.83	4714.16	4763.46	4842.52	4889.93	4907.4	4911.22	4938.85	4958.88	4986.46	5013.51	5026.37	4998.56	4992.68	5001.94	5016.45	5037.35	5103.88	5233.08	5353.67	5464.66	5571.91	5659.86	5713.18	5743.33	5754.73	5752.5	5749.92	5767.85	5804.91	5854.42	5903.7	5896.47	5873.65	5878.74	5932.15	6038.81	6068.1	6079.3	6071.76	6058.63	6073.09	6113.2	6149.21	6177.58
	-2.36786	4919.95	4974.92	5003.74	5017.12	5021.78	5021.53	5090.33	5107.4	5095.96	5079.82	5084.57	5135.04	5236.07	5328.87	5371.21	5345	5295.58	5278.32	5295.25	5349.41	5463.36	5587.15	5682.49	5758.85	5823.85	5848.3	5895.12	5927.26	5939.75	5940.33	5972.8	6010.61	6044.82	6072.19	6091.87	6107.84	6094.22	6103.01	6149.59	6226.9	6251.4	6258.83	6263.98	6275.32	6296.14	6263.82	6218.82	6189.55
	-2.3598	5215.05	5300.33	5339.63	5342.44	5327.31	5321.93	5341.51	5337.63	5304.32	5268.88	5296.41	5379.25	5497.29	5605.61	5664.18	5633.15	5569	5543.78	5560.63	5630.88	5800.95	5957.21	6048.38	6080.43	6071.94	6056.37	6089.25	6128.99	6152.4	6149.59	6165.07	6190.87	6221.12	6243.33	6247.14	6269.43	6296.91	6327.39	6364.72	6414.15	6430.63	6444.96	6467.05	6489.8	6489.48	6421.17	6355.13	6319.47
	-2.35174	5506.14	5615.32	5651.49	5641.55	5611.64	5591.48	5626.25	5615.08	5570.46	5528.93	5551.28	5643.27	5781.89	5914.18	5994.34	5978.8	5919.25	5888.32	5907.04	5988.78	6144.11	6288.35	6352.2	6349.12	6303.46	6246.25	6257.35	6302.54	6345.16	6357.63	6353.86	6360.84	6377.66	6392.52	6395.34	6417.32	6466.46	6520.59	6564.45	6583.92	6553.66	6522.06	6519.88	6546.4	6576.3	6549.25	6543.3	6553.88
	-2.34368	5746.41	5825.14	5847.13	5845.91	5849.83	5885.63	5941.96	5916.83	5865.02	5820.48	5806.27	5884.13	6015.7	6144.82	6236.39	6272.87	6272.61	6266.64	6279.52	6334.86	6461.27	6583.01	6631.21	6602.37	6521.42	6468.32	6476.3	6514.62	6551.26	6562.46	6552.86	6547.8	6543.27	6537.81	6534.57	6566.12	6588.7	6621.6	6658.04	6678.34	6619.11	6560.62	6531.42	6554.28	6648.35	6726.52	6765.85	6757.49
	-2.33562	5972.62	6014.83	6024.75	6051.03	6115.12	6221.61	6296.33	6323.1	6290.22	6223.41	6174.05	6153.65	6224.57	6332.51	6441.79	6528.3	6563.93	6578.68	6597.86	6641.83	6728.1	6791.57	6807.95	6788.99	6740.16	6648.34	6658.52	6702.86	6740.36	6743.93	6716.89	6664.27	6631.07	6620.14	6622.12	6603.82	6617.94	6656.64	6702.66	6733.48	6717.83	6681.54	6671.08	6708.28	6800.95	6893.96	6925.28	6912.59
	-2.32756	6337.97	6331.55	6333.35	6365.39	6434.44	6538.42	6656.95	6720.64	6736	6698.46	6603.06	6503.58	6505.82	6573.46	6671.89	6762.68	6839.98	6882.53	6906.31	6933.9	6998.14	7049.78	7069.96	7047.39	6982.99	6894.86	6879.78	6884.51	6891.96	6889.18	6864.78	6828.91	6804.63	6781.18	6750.41	6738.47	6723.22	6717.15	6729.36	6764.13	6794.8	6828.98	6873.31	6930.81	7001.09	7046.39	7050.93	7030.77
	-2.3195	6700.02	6711.43	6734.1	6766.22	6797.42	6819.4	6872.46	6954.78	7011.69	7009.18	6925.98	6799.73	6762.78	6797.42	6878.96	6973.89	7071.32	7134.36	7188.1	7241.09	7288.34	7332.7	7309.28	7270.38	7234.13	7170.18	7102.79	7075.47	7051.43	7009.92	6972.48	6992.86	7028.66	7055.27	7058.4	7052.26	6994.46	6913.66	6837.07	6795.33	6844.24	6941.19	7049.64	7137.49	7171.27	7105.47	7048.56	7025.07
	-2.31144	7028.7	7066.99	7123.23	7132.3	7101.72	7061.47	7055.31	7112.91	7181.73	7204.04	7127.51	7000.69	6974.71	7011.52	7097.45	7225.16	7358	7454.09	7483.96	7460.35	7430.64	7450.95	7479.33	7506.28	7514.19	7472.63	7432.31	7359.23	7274.04	7208.03	7216.79	7258.42	7307.25	7346.42	7363.71	7354.71	7294.36	7193.57	7074.74	6974.01	6995.36	7132.17	7267.75	7328.49	7261.41	7136.39	7059.61	7013.07
	-2.30338	7329.9	7400.87	7441.6	7449.96	7419.13	7352.56	7307.92	7328.77	7322.61	7277.02	7204.52	7121.51	7151.33	7230.9	7342.62	7481.42	7603.48	7668.49	7645.76	7565.41	7500.96	7501.42	7570.64	7671.36	7756.22	7760.77	7704.29	7616.93	7528.27	7457.6	7411.5	7429.18	7456.82	7483.52	7503.13	7512.82	7466.57	7371.84	7269.72	7207.89	7247.06	7405.49	7524.79	7564.53	7518.75	7385.46	7280.44	7232.3
	-2.29532	7606.7	7694.2	7734.92	7733.96	7699.94	7647.45	7608.46	7564.94	7498.94	7424.17	7360.12	7307.52	7346.95	7423.86	7514.62	7604.42	7691.88	7776.35	7792.68	7738.19	7648.22	7625.2	7692.03	7798.23	7898.37	7944.97	7903.75	7835.32	7736.62	7620.65	7524.23	7497.63	7520.02	7552.88	7572.89	7590.36	7588.49	7537.37	7484.32	7480.13	7561.64	7698.96	7792.39	7826.63	7810.46	7769.77	7699.97	7637.96
	-2.28726	7923.32	7949.53	7993.38	8018.21	8008.95	7965.17	7926.02	7879.75	7817.79	7742.83	7663.1	7602.34	7613.01	7637.71	7668.21	7713.82	7828.33	7969.68	8059.84	8076.85	8026.25	7939.04	7916.18	7960.31	8025.28	8025.87	7988.89	7905.31	7788.47	7663.83	7574.79	7570.41	7610.13	7672.67	7736.97	7778.05	7746.13	7719.36	7722.34	7773.26	7897.25	8042.63	8154.63	8220.99	8243.54	8249.46	8182.62	8109.37
	-2.2792	8218.09	8202.73	8238.02	8287.14	8317.14	8310.84	8296.05	8296.91	8271.55	8224.43	8165.16	8086.89	8056.24	8032.37	8021.82	8041.07	8103.73	8207.67	8329.12	8415.73	8407.59	8315.26	8252.95	8219.47	8194.87	8146.23	8074.02	7984.66	7877.32	7777.62	7740.71	7773.37	7837.75	7887.99	7911.06	7945.86	7949.11	7948.14	7973.87	8048.22	8176.21	8354.58	8503	8608.18	8670.47	8693	8665.15	8610.03
	-2.27114	8497.19	8474.77	8517.16	8562.67	8594.89	8618.89	8688.6	8729.57	8727.04	8680.49	8599.04	8513.75	8497.98	8472.72	8433.01	8392.37	8386.87	8423.5	8497.59	8574.29	8609.38	8581.47	8534.3	8498.93	8463.81	8396.3	8276.85	8178.84	8106.4	8068.59	8078.63	8106.77	8128.84	8136.64	8141.12	8182.36	8210.82	8237.16	8258.25	8284.91	8368.63	8525.36	8690.09	8847.21	8986.34	9087.01	9110.98	9071.66
	-2.26308	8818.33	8806.85	8820.46	8858.95	8902.14	8939.03	8981.14	8982.79	8934.61	8874.84	8836.41	8822.31	8859.46	8858.72	8810.12	8723.79	8634.78	8631.27	8683.58	8750.68	8789.14	8783.07	8764.39	8745.78	8719.34	8668.41	8572.26	8459.36	8379.1	8368.09	8455.29	8517.85	8552.74	8559.65	8557.66	8592.2	8623.72	8628.78	8616.69	8600.31	8599.02	8711.77	8876.1	9070.06	9266.39	9399.1	9462.78	9464.91
	-2.25502	9111.98	9114.04	9180.29	9244.49	9287.51	9298.99	9277.08	9218.91	9141.02	9086.95	9079.47	9086.83	9155.58	9216.42	9224.25	9157.83	9066.33	9050.94	9060.16	9073.47	9073.52	9026.06	9018.66	9040.91	9039.19	8952.61	8850.99	8749	8682.87	8688.21	8798.2	8910.71	8965.92	8972.85	8949.22	8924.6	8937.21	8991.12	9024.28	9011.43	8989.25	9069.5	9214.13	9405.24	9607.42	9717.98	9766.06	9785.52
	-2.24696	9410.28	9424.49	9518.83	9651.91	9758.14	9789.57	9716.72	9619.82	9565.41	9544.84	9540.95	9527.49	9578.72	9631.42	9649.63	9621.17	9597.43	9597.09	9591.1	9559.23	9488.46	9388.66	9323.81	9296.64	9275.24	9216.29	9082.13	8951.01	8894.72	8940.16	9086.55	9224.63	9290.33	9260.46	9170.93	9113.45	9201.55	9324.41	9435.49	9504.87	9519.35	9571.17	9695.43	9854.12	9995.95	10035	10039.4	10052.8
	-2.2389	9775.76	9804.51	9925.55	10097.8	10234	10279	10211	10127.9	10095.5	10087.2	10073	10018.5	10030.5	10073	10099.4	10086.8	10076	10037.9	9988.16	9914.41	9805.67	9666.14	9551.86	9504.33	9484.39	9434.64	9326.16	9251.61	9229.07	9272.53	9386.22	9476.13	9480.44	9419.11	9337.89	9308.04	9428.93	9627.58	9847.58	10036	10133.3	10169.2	10200.5	10241.8	10286.3	10277.6	10253.6	10303.3
	-2.23084	10146.4	10183.4	10295.7	10453.1	10560.6	10586.6	10566	10513.2	10484.2	10477.2	10468.9	10400	10424.6	10424.8	10415	10406.9	10386	10335.3	10257.4	10161.5	10051	9898.98	9824.92	9797	9800.17	9815.33	9790.15	9730.43	9669.1	9638.56	9668.77	9748.38	9784.87	9755.12	9694.59	9679.84	9829.52	10065.7	10328.9	10557.4	10673.8	10707.7	10708.1	10699.2	10685	10628	10536.3	10573.3
	-2.22278	10508.9	10535.5	10554.9	10641.4	10724.1	10769.1	10772	10736.3	10723.1	10725.5	10722.5	10672.7	10697.7	10713.8	10720.1	10721.3	10725.7	10681.4	10610.8	10521.4	10419.5	10307.9	10268.7	10290.9	10342	10384.6	10380	10286	10138.7	10018.2	10014.7	10154.8	10261.4	10274.8	10218.7	10166.1	10258.7	10472.3	10740.4	10994.8	11152.6	11165.3	11144.8	11132.2	11121.6	11023.8	10943.8	10997.4
	-2.21473	10819.2	10817.9	10818.9	10868.6	10916.3	10943.4	10952.7	10929.6	10917.2	10935.5	10976	10998	10995.5	10987.7	11003.7	11049.9	11096.6	11096.8	11049.1	10980.7	10915.7	10866.6	10860.2	10900.5	10957.6	10996.2	10975.9	10879.2	10726.7	10601.6	10594.9	10730.1	10831.5	10824.1	10743	10677.3	10732.1	10911.2	11145.1	11373	11529.8	11571.7	11590.1	11619.3	11644.4	11572.9	11561.2	11644.7
	-2.20667	11107.5	11141.8	11127.7	11147.7	11190	11228.7	11227.8	11212.7	11236.8	11293.2	11355.5	11376.3	11356.4	11321.2	11301.7	11313.2	11351.8	11419.9	11463.8	11477.9	11460.2	11408.3	11387.2	11417.7	11479.7	11541.2	11540.1	11482.3	11382.3	11289.5	11260.7	11359.4	11465.4	11459.8	11369.5	11280.3	11302.9	11454.4	11675.1	11893	12018.4	12084.7	12119.1	12167.3	12217.1	12179.6	12184.5	12294.9
	-2.19861	11489.8	11575.4	11571.3	11581.1	11601.5	11620.2	11619.5	11603.5	11656.4	11738.9	11803	11789.7	11715.6	11630.4	11583.9	11608.8	11723.9	11825.8	11875.2	11867.1	11813.1	11751.5	11759.8	11792.3	11851.7	11934.6	12009.8	12015.7	11968.6	11917.2	11913.4	12002.2	12138	12183.6	12147.2	12088.2	12112.1	12220.1	12370.4	12515.8	12601.7	12647.6	12676.6	12703.6	12719.7	12688.3	12705.3	12824.3
	-2.19055	12069	12144.6	12128.2	12110.8	12094.4	12083	12081	12079	12135.3	12241.6	12329.4	12288.1	12163.7	12042	12001.9	12071.4	12232.7	12361.8	12389	12326.5	12207.4	12096.3	12064.1	12095	12186.4	12329.1	12503.1	12598.1	12585.8	12535.2	12526.1	12631	12792	12912.2	12975.2	12993.9	13044.9	13100.1	13149.9	13189	13213	13198.1	13168.3	13164	13170	13118.7	13146.2	13228
	-2.18249	12789.5	12802.4	12757.8	12704.5	12646.4	12600.6	12588.9	12630.3	12709.1	12831.7	12921.2	12857.4	12710.4	12547.8	12479	12545.5	12735.7	12900.8	12937.4	12869.7	12731	12567.3	12512.7	12550.8	12669.5	12856.6	13106.5	13251.7	13274.1	13225.6	13168.3	13172	13316.6	13492	13661.1	13799.8	13879.5	13925.5	13926.6	13871.6	13757.4	13696	13655.6	13646.7	13655.7	13649	13644.1	13695.2
	-2.17443	13284.4	13255.8	13231.8	13182.6	13141.9	13135.1	13177.3	13218	13369.5	13516	13561.7	13425.3	13202.2	13014.7	12948.5	13032.3	13252.4	13430.3	13518	13507.9	13411.8	13263.2	13189.5	13226.6	13352	13554.4	13852.2	14002.5	14022.3	13933.6	13787.5	13718.3	13804.2	13954.3	14165.8	14424.9	14588.2	14626.2	14593.5	14507.3	14382.4	14294.5	14254.1	14244.4	14254	14271.7	14310.1	14322.3
	-2.16637	13728.6	13672.8	13688.1	13692.6	13681.4	13685.9	13739.6	13823.9	13947.5	14056.4	14068	13904	13692.3	13512.5	13478.3	13623.9	13927.4	14109.9	14188.1	14178.6	14102.4	13988.6	13953.9	14003.7	14123.1	14287.4	14456.9	14607.8	14649.3	14594.8	14478.5	14368.1	14364	14437.3	14617.5	14899.1	15092.4	15163.2	15171.2	15127.1	15037.5	14957.2	14872.6	14836.9	14839.5	14834.5	14884.8	14941.7
	-2.15831	14316	14307.2	14313.8	14289.3	14250.3	14220.2	14222	14267.9	14336.1	14399	14406.2	14313	14202.3	14144.7	14202.6	14389.6	14683.3	14889.8	14946.5	14898.5	14804.2	14741.3	14721.4	14760.6	14827.9	14905.2	14988.8	15123.9	15194.4	15190.2	15125.6	15055.5	15041	15061.5	15163.8	15364.4	15545.5	15667.3	15721.3	15720.5	15686.3	15636.3	15550.3	15468.7	15402.2	15352.2	15400.5	15425.3
	-2.15025	14967	14971.2	14998.3	14948.7	14856.8	14771.7	14728.1	14675.6	14667.4	14691.1	14710.5	14699.9	14774.2	14872.8	15022.2	15228.8	15481.2	15649.8	15658	15597.6	15514.9	15436.5	15399.4	15398.5	15407.1	15415.4	15429.8	15527.6	15583.4	15585.1	15545.7	15518	15523.3	15561.4	15650.5	15793.4	15945.2	16049.6	16101.6	16122	16129.9	16082	16024.3	15945.1	15847.3	15744.3	15713.8	15677.2
	-2.14219	15466.6	15495.5	15526.7	15482.1	15365.9	15238.4	15144	15033.8	14984.6	14999.3	15059.1	15151.1	15354.1	15560	15731.3	15889.6	16067.7	16174.6	16202.1	16159.3	16074.9	15993	15932.8	15927.8	15907.8	15858.5	15813	15830.7	15844.6	15825.1	15789.8	15832.4	15900	15946.5	16008.2	16109.7	16234	16333.1	16337.1	16292.1	16261.1	16288.7	16305.5	16270.8	16169.8	16004.8	15869	15791.1
	-2.13413	15878.7	15922.6	15988.1	15903.2	15785.5	15665	15557.5	15461.7	15414.2	15423.3	15482	15585.4	15769.1	15922	16078.1	16260.9	16480.4	16653	16673.4	16611	16498.1	16360.9	16276.7	16292.2	16276.5	16203.7	16122.7	16174.2	16177.7	16181.2	16221.1	16326.4	16388.4	16360.9	16347.8	16415.1	16536.1	16634.5	16628.8	16565.2	16516.4	16602.3	16667.7	16666.2	16561.3	16334.5	16092.9	15894.5
	-2.12607	16434.8	16462.6	16484.6	16394	16250.4	16106.5	15987.8	15848.1	15829.1	15916.6	16036.2	16124	16197.3	16230.5	16312.9	16495.2	16790.1	17025.9	17094.4	17011.7	16850.6	16713.7	16665.1	16672.7	16630.4	16552.3	16527.4	16592.6	16629.9	16662.1	16711.9	16806.7	16826.8	16730.9	16627.9	16611	16757	16850.9	16872.8	16853.2	16841.3	16943.5	16981.7	16976.5	16887.7	16678.7	16437.1	16194.7
	-2.11801	17042.1	17114.7	17144.8	17020.9	16840.8	16642.8	16455.3	16295.5	16352.6	16524.7	16690.5	16764	16777.3	16728.5	16737.6	16861.5	17115.4	17372.1	17458.7	17393.3	17247	17115.9	17082.2	17070.3	17034.2	16979.3	16939.8	16971.8	17019.2	17071.9	17134	17223.4	17182.4	17019.2	16861.1	16808.1	16936	17066.3	17124.6	17136.7	17133	17129.4	17080.9	17033.1	16974.1	16874.8	16654.7	16382.7
	-2.10995	17562.8	17665.9	17706.7	17615	17429.8	17199.1	16969.9	16793.6	16883.5	17113.8	17352.7	17494	17487.5	17351.9	17274.9	17309	17458.1	17615.7	17655.2	17636.5	17597.9	17575.1	17594.6	17614.2	17578.6	17477.4	17327.9	17266.7	17260.2	17309.1	17403	17519.6	17493.3	17312.3	17133.2	17056.9	17125.4	17194.4	17225.1	17232.5	17224.1	17173.2	17053	16959.8	16852.2	16676.2	16421.8	16213.9
	-2.10189	17948.8	18032.8	18090.5	18026.5	17871.9	17678.7	17494.6	17365.4	17449.5	17653.3	17855.4	17966.8	17962	17890.4	17831.4	17819.4	17866.3	17927.1	17947.5	17951.4	17966.7	18017.1	18088	18152.7	18133.4	18007	17784.4	17630.2	17582	17588.1	17614.9	17633.9	17594.9	17441.9	17283.3	17179.1	17142.8	17216.1	17312.5	17352.8	17290.5	17136.4	16956.7	16772.6	16555.8	16286	16000.8	15845.3
	-2.09383	18238.2	18253.2	18226.7	18222.1	18179.1	18123.6	18054.7	17932.7	17930.5	18045.9	18163.9	18212.7	18203.5	18214.7	18225.2	18252.9	18301.7	18321.4	18296.4	18288.9	18324.9	18414.6	18525.2	18609.5	18563.7	18378	18096.8	17979.3	17916.5	17828.4	17700.3	17553.5	17464.5	17354.5	17240	17128.9	17022.2	17127.2	17241.8	17251.8	17112	16888.3	16578.6	16336.3	16115.3	15874	15674	15539.5
	-2.08577	18338.9	18306	18256.2	18311.5	18377.9	18440.7	18487.1	18505	18493.6	18483.2	18448.4	18375.1	18266.8	18278.1	18326.3	18405.6	18500.8	18554.5	18556.7	18551.6	18589.1	18692.7	18771	18778.2	18655	18434.9	18191.4	18087	17999	17860.9	17658.9	17409.7	17249	17110.6	16985	16863.6	16737.3	16792	16897	16920.9	16783.2	16462	16059.5	15770.3	15598.6	15518.8	15472	15376.1
	-2.07771	18350.7	18287.1	18229	18256.3	18387	18574.2	18762.8	18882.7	18923.1	18880.6	18713.4	18459.3	18273.2	18274.7	18345	18454	18571.6	18655.5	18647.5	18666.1	18723.8	18804.9	18835.7	18769	18611.7	18406.1	18209.3	18101.5	17968.8	17752.6	17474.1	17195.1	17046.8	16849.5	16678.7	16546.4	16420	16428.5	16474.1	16479.8	16386.8	16145.6	15740.2	15428.4	15266.9	15250.3	15249.1	15195.3
	-2.06965	18328.1	18237	18151.1	18133.2	18230.3	18456	18749.2	18982.8	19003	18947.3	18799.8	18589.6	18401.6	18418.5	18481.9	18573.4	18657.9	18651.4	18560.6	18539.6	18574.2	18634.3	18692.2	18699.1	18585.2	18377.2	18135.6	17994.4	17875.3	17655.2	17357.4	17057.7	16818.6	16593.2	16404.5	16258	16148.2	16149.2	16185.4	16191	16116.5	15918.2	15573.6	15294.8	15098.5	14983.3	14937.9	14847.3
	-2.06159	18244.9	18142.4	18053.3	18011	18060	18219.5	18456.5	18698	18867.3	18909.2	18847.1	18716.8	18572	18638	18675.6	18696.9	18692.3	18605.7	18402.6	18264.9	18190.4	18171.7	18230.8	18381.4	18411.5	18312	18124.8	17973.9	17752.3	17469.8	17148.8	16821.2	16540.8	16258.2	16080.2	16001.4	15956.9	15966.2	15929.8	15878.7	15809.7	15684.7	15420.7	15141.5	14884.7	14679.7	14556.5	14446.3
	-2.05353	18193.1	18064.4	17935.6	17861.2	17877.9	18019.4	18262.1	18541.7	18721.6	18848.4	18870.3	18816.1	18785.8	18848	18831.6	18775	18692.5	18564.3	18371.2	18180.4	18013	17895.2	17881.7	18039.4	18133.7	18121.8	18007	17866.7	17622.7	17311.7	16963.9	16611.5	16282.2	15987.1	15804.1	15718.8	15670.2	15609.8	15583.4	15558.4	15515.1	15441.4	15222.2	14927.8	14604.2	14311	14148.9	14028.9
	-2.04548	18210.8	18058.3	17909	17796.8	17795.4	17919.8	18135.9	18376.6	18523.1	18615.8	18652.9	18660.2	18686.4	18769.8	18761.7	18717.1	18654.9	18556.7	18426.9	18314	18178.3	18024.1	17945.8	18043.3	18099.5	18051.7	17893.9	17745.6	17494.4	17165.4	16800.1	16436.4	16045.7	15738.8	15536.9	15415.7	15330.1	15286.9	15278.4	15275.6	15256.7	15202	15013.8	14728.9	14407.4	14120.6	13974.9	13885.1
	-2.03742	18204.5	18125.1	18012.8	17923.4	17937	18051.3	18187.3	18240.6	18239.1	18246.9	18239.6	18260.3	18390.3	18571.1	18659.7	18684.6	18650.8	18543	18488.6	18436.8	18360.4	18258.6	18171.4	18181.9	18101.9	17952.3	17770.5	17597.7	17358.3	17028.5	16639.1	16235.9	15885.3	15612.5	15393.4	15214.9	15068	15000	15025.8	15073.7	15107.5	15105	14935.1	14663	14372.1	14129.2	13996.8	13959.2
	-2.02936	18033.2	18067.8	18057.5	17987.7	18028.9	18136.2	18223.1	18197.7	18081.1	17975	17930.3	17981.8	18152.4	18393.8	18558	18637.9	18624.6	18509.5	18428	18433.7	18433.8	18380.4	18277.3	18208.2	18106.5	17951.4	17748.7	17557.9	17295.1	16965.5	16600.6	16245.4	15990.1	15741.6	15490.8	15253.8	15055.2	14940	14934.1	14985.5	15061.8	15130.2	14990.7	14739.8	14462.5	14224.8	14088.4	14093.1
	-2.0213	17889.9	17951.2	17939.5	17860	17893	18018.1	18122.7	18085.3	17921.6	17823.6	17838.7	17946.6	18096.5	18283.3	18403.7	18445	18407.4	18304.8	18281.7	18308.3	18297.5	18221.8	18115.8	18138	18129.4	18035.5	17848.9	17639.7	17343.6	17008.7	16687.2	16417.6	16197.8	15942.5	15667	15400.8	15178.6	15051.9	15035.8	15093.5	15181	15237.4	15052.9	14778.9	14473.7	14216.3	14121.6	14150.2
	-2.01324	17929.1	17952	17873.9	17768.6	17732.3	17788.9	17859.5	17855.1	17769.8	17766.9	17850.4	17966.3	18047.2	18158.6	18211.3	18198.4	18136.7	18061.5	18035.5	18030.2	17980.2	17902.7	17893.5	18051	18154	18116.2	17923.8	17668.4	17362.9	17030.6	16699.7	16398	16159.1	15958	15760.1	15570.5	15407.7	15337.3	15328.4	15326	15309	15259.1	15018.8	14696.7	14373.6	14121.3	14017	14077.4
	-2.00518	17968.8	17996.3	17902.3	17733.6	17637.1	17641.9	17689.7	17712.9	17682.5	17735.5	17834.5	17916.7	17930	18010.1	18073	18095	18070.3	18005.1	17933.9	17894	17818	17718.9	17673.5	17855.4	17986.2	17992.7	17873.7	17723.7	17468.2	17101.8	16700.1	16337.9	16091.8	15911	15743.3	15614.7	15560.3	15623.5	15625.5	15556.3	15424.2	15243.5	14966.8	14645.8	14325.3	14068.1	13955.7	14014.1
	-1.99712	17875.1	17900.2	17813	17634.3	17530.6	17547.4	17621.8	17680.3	17670.8	17712.2	17747.9	17785.2	17845.5	17954.6	18062.2	18126.3	18134.2	18086.4	17980.5	17857.5	17733.5	17622.3	17539.1	17604.8	17693	17730.9	17697.7	17628.2	17425.1	17062.4	16620.3	16196.3	15938	15796.7	15691	15627.3	15623.8	15726.9	15727.7	15622.5	15446.8	15246.1	14994.8	14773.6	14555.7	14367.1	14264.1	14291.7
	-1.98906	17770	17726.3	17585.3	17453.8	17415	17453.7	17520.7	17575.2	17616.8	17625.7	17649.4	17696.5	17769.2	17880.7	17964.1	18029.2	18050.2	17991.7	17826.7	17667.6	17540.5	17448.7	17383.5	17424.9	17511.2	17570	17577.3	17552.9	17362.3	17044	16676.1	16320.6	16020	15816	15686.8	15636.1	15664	15766.3	15771.1	15679.2	15561.3	15487	15356.1	15226.8	15028.3	14800	14637.9	14609.1
	-1.981	17621.6	17542.1	17382	17242.9	17196	17227.2	17302.7	17385.8	17434.9	17425.4	17455.5	17519.8	17596	17659.9	17705.2	17755.9	17782.6	17737.8	17524.7	17342.9	17240.4	17208	17209.9	17308.7	17455.9	17570.9	17622.2	17614.3	17415.9	17126.9	16829.7	16567.4	16330.3	16137.7	16030.7	15996.5	16009.8	16026.4	15992.9	15951.2	15948.1	16004.2	15960	15780.7	15524.9	15267.9	15101.6	15122.2
	-1.97294	17369.9	17235.3	17059.3	16945.1	16935.7	17026.9	17133.7	17196.9	17219.9	17227.9	17286.7	17352.5	17389.8	17446.6	17517.7	17626.6	17709.4	17685.2	17479.3	17242.7	17071	17006.2	17063.7	17184.4	17358.3	17490.4	17560.5	17597.1	17495.7	17277.6	17046.3	16850.2	16673.1	16556	16499.5	16483.5	16472.4	16386.7	16344	16338.3	16395.4	16509.3	16484.1	16312.9	16084.2	15868.4	15736.1	15749.8
	-1.96488	16995.8	16855.9	16776.6	16776.8	16894.6	17023.7	17095.9	17090.1	17068.1	17088.1	17169.7	17258	17318.2	17402.4	17472.3	17596.9	17728.3	17789.8	17646.4	17377.9	17120.3	16967.2	16988.1	17110.3	17250.4	17377.8	17501.6	17651.1	17685.6	17559.8	17375.2	17188	17016.7	16885.6	16826.7	16791.4	16731.9	16598	16549.7	16575.3	16650.4	16733.1	16711.1	16635.8	16514.1	16385.8	16303.3	16326.8
	-1.95682	16660.8	16558.3	16558	16694.1	16888.4	17032	17087.6	17053.8	16979.6	17063.2	17163.5	17243.6	17290.5	17331	17403.4	17536.5	17700.7	17841.6	17821	17643.9	17420.3	17236.4	17167.6	17220.5	17333.3	17436.8	17575	17835.7	17909.3	17847.2	17672	17418.3	17139.5	16927.5	16834.6	16805.5	16781.3	16689.8	16708.8	16744.3	16771.2	16780.2	16793.2	16778.4	16746.7	16715.3	16708	16795.2
	-1.94876	16359.3	16313.7	16356.4	16512.8	16723	16869	16964.3	17024.5	17067.1	17152.1	17241	17271.4	17235.8	17249.7	17342.2	17496.7	17668.1	17815.2	17921.6	17909.5	17781.9	17604.8	17470	17529	17630.7	17722.9	17831.2	18004	18092.3	18025.6	17832.7	17552.3	17240.7	16982.3	16880.4	16886.2	16937.5	16944.3	16942.1	16957.4	16943.8	16878.2	16821.2	16833.9	16858.9	16913.5	17024	17187.4
	-1.9407	16242	16183.1	16185.4	16266.2	16423.5	16594.9	16768.6	16939.3	17108.8	17256.6	17319.8	17284.9	17195.8	17206.2	17342.8	17526.7	17711.9	17870.7	18020.5	18083.9	18015.1	17855	17682.2	17684.1	17753.2	17818.1	17906	18061.8	18098.3	18004.3	17822.1	17594.7	17374.4	17161	17055.8	17068.7	17165.7	17251.4	17307.1	17332.6	17323.3	17273.8	17168.3	17086.1	17073.2	17154.8	17335.4	17542
	-1.93264	16285.5	16195.8	16102.8	16060	16150.4	16288.1	16500.1	16769.7	17035.1	17173.6	17256.1	17257.2	17213.3	17267	17451.1	17618.4	17761.8	17887.9	18013.7	18033.1	17910.6	17702.6	17503.3	17521.2	17583.4	17694.1	17864.5	18085.8	18134.7	18038.2	17889.7	17726.6	17563.1	17379.5	17309.9	17357.4	17492.6	17644.8	17788	17890.5	17948.9	17946.3	17818.9	17603.2	17464.2	17467.7	17631.3	17828.5
	-1.92458	16307.7	16186.6	16056.4	15999.9	16079.1	16171	16283.7	16430.6	16629.6	16842.9	17044.5	17191	17286.2	17396.8	17477	17576.1	17670.8	17741	17775.1	17725.5	17568.2	17378.2	17241.1	17248.9	17418.9	17683.6	17997.2	18296.8	18376	18285.2	18178.1	18094.9	18026.5	17863.2	17776.7	17809.5	17951.4	18139.5	18319.5	18465	18577.2	18620.7	18469	18180.1	17973.5	17933.8	18091.9	18353.9
	-1.91652	16180.2	16088.4	16013.3	16018.4	16120.8	16179.9	16200.8	16226	16328	16558.3	16838.9	17116.7	17342.9	17464.8	17467.3	17478.9	17498.9	17515.4	17500.4	17403.4	17300	17217.2	17184.3	17268.7	17504.6	17806.8	18149.1	18492.5	18651.7	18629.1	18587.1	18566.5	18559.1	18406.8	18297.1	18307	18430.5	18593.5	18847	19041.8	19173.6	19220.1	19113.6	18841.8	18623.7	18542.7	18631.6	18815.9
	-1.90846	15887.6	15846.1	15853.8	15913.7	16025.7	16081.1	16081.1	16088	16201.6	16419.5	16722.8	16990.8	17183	17325.5	17384	17432.5	17453.7	17436	17374.2	17347.6	17350.9	17349.9	17337.3	17388.8	17592	17825.5	18098.4	18415.2	18650.6	18801.1	18897.2	18946.2	18946.9	18830.8	18742.9	18729.2	18795.7	18920.4	19211.8	19488.9	19702.7	19800.1	19703	19506.1	19304.2	19161.2	19115.7	19157.8
	-1.9004	15639.7	15609.3	15597.5	15604.7	15637.4	15664.4	15712.1	15808	15980	16254.2	16526.8	16771.1	16975.3	17137.9	17249.2	17318.7	17366.5	17395.1	17382.3	17381.9	17466.3	17552.5	17582.7	17563.2	17611.7	17703.5	17887.9	18199.4	18588.3	18872.3	19054.1	19138.4	19135.3	19035.4	18979.2	18971.8	19029.1	19172.3	19461.8	19711.8	19912	20030	19996	19899.6	19788.4	19677.8	19591.9	19591.5
	-1.89234	15474.6	15454	15442.8	15414	15364.7	15362.7	15420.4	15542.5	15728.5	16004.7	16338.2	16574.7	16708.9	16831.9	17010.7	17172.8	17291	17360.1	17397.9	17467.6	17609.9	17730.9	17764.1	17687.1	17653.4	17714.2	17927.7	18300.3	18666.8	18963.3	19191.4	19309.3	19278	19113.4	19081	19154	19299.9	19477.7	19755	19953.5	20103.2	20204.1	20226.8	20191.2	20196.4	20190.5	20148.9	20112.1
	-1.88428	15426.6	15377.3	15357.4	15346.3	15344.9	15324.6	15370.1	15489.6	15670.7	15984	16278.3	16422.9	16458.5	16524.3	16740.7	17029.1	17293.9	17478.9	17554.6	17636.9	17747.5	17836.1	17874	17862.8	17927.9	18081.8	18350.1	18715.5	19031.3	19275	19451	19498.4	19375.9	19210.7	19226.6	19366.7	19586.1	19835.4	20092.2	20262.8	20408.3	20519	20525.3	20509.5	20505.9	20489	20451.2	20417.9
	-1.87623	15472.5	15394.9	15368.6	15383.2	15413	15475.8	15572.7	15708.5	15886.5	16105.9	16271.4	16296.6	16276.3	16393.7	16770.9	17185.5	17514.2	17711.6	17787.8	17828.8	17862.7	17914.1	18000.3	18132.9	18332.4	18593.2	18923	19296	19591.8	19726	19755.7	19653.2	19425.7	19312.1	19459.7	19722.5	20019	20280.2	20483.9	20658.8	20802.8	20889.3	20872.5	20794.1	20688.8	20569.5	20468	20456.5
	-1.86817	15643	15584.8	15562	15588	15710.4	15841.5	15935.5	15995.9	16042.4	16123.4	16182.2	16236.2	16345.8	16586	16989.1	17417.8	17744.2	17926.8	17979.3	17993.8	18025.5	18092.7	18213.4	18410.2	18685.7	19016.8	19403	19805.9	20090.7	20123.3	20050.5	19901.6	19714.3	19621.7	19785.4	20088.2	20434.5	20729.9	20951.6	21164.9	21381.8	21530.7	21484.4	21251.5	21031.7	20859.5	20774.1	20836.7
	-1.86011	15933.1	15937.4	15937.8	15957.3	16067.8	16205.4	16292.5	16311.1	16267	16223.9	16232.8	16335.7	16547.3	16863.2	17220.5	17530.8	17785	17974.1	18092.9	18175.9	18263.6	18381	18541.8	18751	18985.1	19270.2	19646.1	20080.4	20396.3	20429.1	20376.1	20304.2	20252.1	20196.8	20293.1	20509.9	20811.1	21145.2	21397.6	21646.1	21885.2	22049.2	22036.7	21748.3	21493.1	21337.6	21336.7	21549.8
	-1.85205	16316.2	16348.3	16331.6	16326.2	16425.7	16568.3	16679.4	16702.9	16615.5	16510.6	16494.4	16574.9	16766	17067.2	17395.9	17659.1	17887.3	18099.7	18309.1	18424	18525.3	18664	18858	19099.9	19348.1	19619.1	19969.7	20363.6	20604.7	20606.2	20594.5	20647.2	20784.3	20888.3	20982.2	21134.2	21326.2	21522.6	21699	21918.6	22158.9	22334.5	22330.2	22126.6	21963.3	21902.8	21978.1	22201.5
	-1.84399	16766.1	16776.4	16709.5	16663.2	16823.9	17050.5	17214.4	17238.8	17105.9	16972.3	16967.8	17041.6	17202.5	17458.9	17770.3	18029.4	18254.8	18448.1	18609.3	18783.2	18936.3	19111	19324.7	19579.9	19818.2	20075.4	20378.8	20694.8	20898.2	20820.3	20779.4	20888	21164.5	21425.8	21610.8	21739.4	21819.7	21870.3	21967.5	22139.2	22358.7	22541.3	22578.9	22443.8	22345.1	22319.6	22372.8	22484.6
	-1.83593	17132.5	17144.2	17104.4	17094	17274.7	17557.7	17710.4	17712.5	17593.5	17462.2	17480	17579.4	17746.2	17970.9	18246.5	18506.3	18710.8	18879.7	19052.7	19240.3	19435.6	19632	19842.6	20091	20315	20534	20793.4	21052	21160.1	21017	20966	21083.2	21369.1	21693.4	21964.3	22142.1	22247.5	22323.3	22474.5	22671.3	22832.5	22921.8	22918.9	22824.2	22743.9	22699.6	22715.8	22821.9
	-1.82787	17369.5	17365.1	17361	17415.6	17630.4	17942	18148.9	18216.1	18140.9	17954.1	17941.3	17982.3	18115.5	18373.1	18688	18967.9	19170.4	19308.7	19424.3	19658.4	19950.6	20189.2	20371.5	20548.5	20757.2	20937.2	21156.9	21389.6	21512.4	21414.4	21398.4	21486.7	21670.6	21902	22215.8	22473.6	22662.3	22806.7	23028.8	23192.7	23296.6	23336.4	23315.7	23291.5	23269.2	23258.1	23285.5	23391.1
	-1.81981	17719.5	17715	17732.8	17824.7	18078.1	18383.3	18629.8	18753	18729.6	18602.2	18491.9	18448.1	18537.4	18786.2	19091.4	19357.5	19541.8	19672.2	19803.1	20047.1	20396.8	20670.4	20852.1	20997.3	21213.2	21425.8	21678.2	21939.4	22113.9	22133.9	22098.4	22059.8	22061.1	22142.5	22394.1	22661.7	22913.6	23142.5	23389.7	23545	23638.5	23698.8	23752.8	23790.8	23861.1	23928.8	24000.9	24101.7
	-1.81175	18418.8	18331.1	18301.3	18403.6	18643.5	18909.9	19098.4	19217.8	19274.4	19257.4	19170.4	19075.3	19076	19231.4	19477.5	19749.5	19988.6	20184	20350.2	20599.7	20952.2	21281.2	21534.2	21689.7	21836.5	22001.8	22258.1	22581.4	22879	22933.4	22867.7	22733.2	22588.6	22514.7	22652.2	22887.2	23153.9	23404.5	23627	23762.6	23884.7	24001.4	24109.2	24193.9	24270.8	24322.1	24377.1	24480.3
	-1.80369	18940.1	18811.2	18793.7	18922.7	19162.8	19369.5	19513	19622.1	19705.4	19737.9	19718.9	19636	19613.5	19746	20062.2	20417.4	20727.7	20962.5	21131	21389.2	21767.9	22101.4	22367.4	22580.6	22705.2	22738.6	22879	23133.1	23398.1	23443.6	23396.6	23293.9	23167.7	23050.5	23163.1	23394.5	23659.8	23892.9	24056.3	24171.5	24306.5	24440.1	24530.8	24480.9	24393.7	24363.4	24436.1	24631.5
	-1.79563	19403.1	19267.8	19239.3	19353.4	19564	19747.5	19901.8	20037.5	20161.5	20276.1	20358.9	20356.2	20407	20597.9	20910.2	21294.2	21627	21868.5	22028.3	22270.4	22581.2	22884.1	23169.3	23428.8	23529.2	23453.8	23456.8	23558.1	23669.3	23717.9	23759.6	23800.2	23827.3	23808.3	23937.3	24156.7	24397.8	24610	24766.9	24845.6	24930.9	25001.4	25014.5	24866.1	24619.9	24483.4	24536.5	24804.9
	-1.78757	19971.1	19868.1	19848.2	19944.6	20133.4	20363.3	20616.1	20837.4	21008.5	21144.5	21320.5	21454.4	21601.3	21794	22025.9	22293.9	22519.5	22688.8	22818.4	23006.6	23255.6	23494.4	23734.6	23984.9	24119.9	24054.3	24000.7	23989.8	23986	23964.4	24043.8	24170.8	24302.2	24393.1	24609.3	24843.4	25045.1	25190.3	25290	25282.8	25313	25348.1	25329.1	25137.1	24901.4	24779.6	24834.9	25088.6
	-1.77951	20739.6	20647.7	20621.2	20725.2	21003.5	21312.4	21628	21912.4	22141.3	22298.8	22507.3	22694.6	22869.4	23029	23148.7	23230.7	23288.8	23322.2	23365.1	23563	23845.2	24060.2	24243.6	24444	24611.5	24645.9	24648	24620.1	24538.2	24412.8	24459.2	24582.8	24735.9	24890.5	25152.8	25317.9	25425.2	25506.6	25587.1	25572.1	25598.1	25618.7	25578.8	25419.5	25230.7	25173.1	25265.6	25486
	-1.77145	21494.2	21411.7	21407.9	21558	21902.9	22335	22703.1	22989.1	23195.1	23342.4	23591.1	23780	23943.7	24074.2	24104.3	24017.1	23976	23983.6	24047.8	24218.2	24478.5	24679.4	24835.8	24991.4	25227.3	25384.9	25500.5	25535	25439.8	25248.7	25187.3	25212.1	25285.2	25364.4	25519.3	25632.7	25705.3	25748.8	25790.2	25847.3	25920	25953.2	25886.3	25621.5	25450.4	25443.7	25607.8	25917.1
	-1.76339	22183.2	22202.7	22310.6	22544.8	22908.2	23299.7	23648	23862.7	23971.2	24078.9	24300.1	24521	24737	24916.1	24990.9	24975.6	24951.7	24943.1	24968.4	25047.4	25174.6	25269	25372.3	25539	25843.3	26095.7	26256.2	26301.8	26221.5	26018.6	25888.5	25796.7	25725.6	25665.9	25771.2	25857.9	25930.7	25993.2	26048.6	26135.3	26259.6	26326	26249.7	25941.4	25770.8	25795	26016	26401.6
	-1.75533	22990	23164.7	23369.3	23612.8	23891.1	24158.7	24388.8	24528.7	24591.9	24635.2	24851.8	25103.8	25370.4	25611.4	25762.9	25828.5	25882.6	25860.1	25760.7	25692.1	25652.3	25643.7	25719.1	25921.2	26278.4	26530.3	26684.5	26722.5	26633.5	26439.8	26268.7	26119.3	25977.7	25834	25936.2	26090.2	26239.3	26364	26472.6	26556.9	26639.3	26656.8	26562.6	26322.8	26178	26215.1	26435.1	26804.3
	-1.74727	23948.7	24199.9	24388.4	24527	24648.7	24794	24962.4	25117.9	25255.7	25386.6	25569.2	25811.5	26050.1	26247.7	26381.7	26444	26500.8	26470.2	26345.9	26222.7	26160	26100.6	26108.4	26242.9	26564.3	26755.2	26883.7	26904.5	26780	26571.1	26406.1	26258.9	26144.9	26096	26212.8	26418.1	26637.9	26830.8	26970.8	27041.6	27029	26956.4	26820.6	26563	26424.9	26441.7	26628.8	26961.5
	-1.73921	24659.4	24885.5	25037.3	25113	25124.4	25196.5	25397.7	25660.1	25928.5	26153.7	26381.8	26597.6	26755.7	26828.1	26800.3	26878.3	26907	26857.9	26770.1	26769	26752.1	26624.9	26521.5	26535.3	26677.7	26799.7	26852.4	26819	26696.2	26501.8	26412.6	26378.8	26362.8	26342.7	26504	26768.2	26996	27153.1	27264.5	27320.6	27241	27073.2	26854.3	26611.7	26477	26524.4	26721.6	27004.9
	-1.73115	24901.8	25159.9	25372	25515.7	25585	25648.1	25853	26128.4	26416.4	26664.9	26899.2	27072.7	27161.4	27160	27080.9	27079.5	27125	27163.9	27191.7	27250.5	27209.6	27084.6	26949.9	26869.5	26902.6	26884.1	26821.5	26691.2	26499.5	26374.3	26373	26467.5	26598	26703.1	26824.8	27013.3	27155.6	27232.7	27271.8	27230.3	27151.9	27028.5	26849.8	26597.8	26497.3	26571.3	26759	26995.4
	-1.72309	25194.9	25429.4	25703	25937	26076.1	26189.1	26365.2	26523.7	26650.2	26760	26977.9	27193.4	27356.6	27432.3	27401.1	27414.6	27457.1	27475.5	27466.1	27464.1	27415.1	27309.2	27212.9	27165.3	27171.3	27007.7	26868.6	26721	26542.2	26395.7	26417	26535.5	26689.9	26818.5	26875.1	27016.8	27103	27113.4	27079.5	27013.1	26968.6	26908.9	26813.5	26673.5	26647.5	26714.7	26865.3	27081.3
	-1.71503	25536.2	25735	25994.6	26244.1	26434.1	26587.2	26727.4	26752.3	26710.6	26698.6	26915.7	27263.2	27551.8	27723.8	27774.5	27804.2	27778.8	27723.9	27652.2	27571.8	27506.2	27466.7	27455.7	27468.2	27488.7	27349.5	27236.1	27116.1	26950.9	26703.5	26566.3	26571.2	26650.3	26725.2	26774.8	26857	26913.3	26924.3	26883.4	26765.3	26668.2	26611	26598.5	26624.3	26687.5	26765.3	26897.5	27096.4
	-1.70698	25766.1	25853	26002.3	26218.9	26492.3	26773.3	26922.4	26924.1	26850.3	26812.5	27055.3	27400.5	27682.8	27843.6	27870.3	27897.4	27874.3	27796.2	27699.7	27646.9	27554.6	27525.4	27539	27589.9	27688.7	27660.6	27592.7	27445.2	27198.9	26878	26718.3	26723.3	26796.9	26844.2	26853	26834.3	26826.5	26800.8	26708.4	26525.8	26373.1	26283	26255.4	26264.9	26335.5	26412.3	26536.3	26737.1
	-1.69892	25697.7	25774.6	25941.9	26186.3	26476.5	26749.3	26927.4	27000.3	27011.5	27031.8	27223.8	27470.8	27604.5	27624	27582.1	27598.7	27587.9	27552.5	27502.7	27451.1	27325.8	27213.9	27201.7	27309.7	27501.2	27567.3	27571.9	27461.3	27227.4	26941.1	26845.5	26918.2	27075.4	27226.7	27280.9	27138	26966.1	26786.4	26586.1	26352.6	26206	26129.6	26080.4	25991.4	25947.4	25954.5	26031.4	26198.8
	-1.69086	25488	25652.6	25899.9	26192.3	26474.7	26652.7	26775.2	26926.6	27080.7	27227.8	27456	27566	27569	27473.9	27310.9	27223.3	27167.3	27157.4	27150.1	27077	26892	26759.5	26750.1	26884.5	27144.6	27330.5	27444.9	27427	27261.2	26991.5	26937	27032.9	27200.7	27360.7	27424.7	27220.2	26884.5	26520.1	26223.4	26043.3	25971.1	25958.9	25936.3	25814.2	25697.7	25617.2	25606	25693
	-1.6828	25393.4	25689.7	26042.5	26348.1	26539.7	26595	26696.4	26858.7	27073.9	27328.1	27599.3	27668	27576.4	27381.3	27149.9	26959.4	26894.6	26902.5	26926.9	26906.2	26813.1	26702.8	26681.3	26781.6	26989.9	27126.7	27253.3	27293.8	27211.6	27009.1	26919.7	26950.8	27038.4	27128.4	27202.2	26936.3	26499	26022.7	25643.1	25531.5	25565.3	25666.9	25725.4	25613.2	25575.4	25547	25499.4	25449.8
	-1.67474	25321	25703.4	26098.1	26415.3	26589.8	26572.8	26565.3	26632.5	26768.2	26964.8	27229.6	27308.8	27279.4	27157	26974.4	26859.4	26789.8	26765.3	26780.5	26817.8	26782.2	26718.1	26731	26821.2	26929.6	26932.8	26957.2	26952.8	26868.1	26636.7	26552.5	26570.8	26636.2	26700.9	26727.8	26425	25958.8	25467	25097.9	25091.2	25265.7	25456.1	25561	25508.9	25543.5	25523.5	25419.2	25245.6
	-1.66668	25030.5	25388.7	25777.1	26107.8	26300.5	26266.4	26217.3	26169.9	26150	26212.3	26491.9	26606.4	26657	26673.6	26687.1	26759.3	26778.1	26730.7	26669.6	26646.9	26570.8	26465	26463	26558.8	26676	26647.2	26646.8	26603.3	26474.6	26237.3	26141	26158.4	26226.8	26295.5	26331.6	26025.2	25609	25202.4	24929.8	25035.1	25295	25488.9	25530.9	25390.9	25277.3	25156.4	24979.3	24761.6
	-1.65862	24664.7	24846.6	25139.2	25479.9	25759	25803.9	25811.9	25770.2	25737.9	25764.5	25894.1	25889	25902.4	25980.1	26142.2	26373.2	26513.2	26557.1	26504.8	26364	26149	25997.6	25950.7	26030	26232.6	26336.4	26404.2	26370.7	26223.4	25991.5	25831.1	25812.3	25839.5	25846	25804.5	25577.3	25336.8	25124.5	24990.1	25090.1	25294.2	25372.1	25267.3	24987.7	24715.1	24506.6	24341.7	24223.3
	-1.65056	24382.5	24492.7	24704.7	24991.1	25281.7	25461.9	25492.8	25515.8	25509.2	25467.5	25406.1	25281.4	25244.4	25318.4	25496	25724.1	25913	26011.6	25987.6	25832.8	25615.5	25456.5	25433.4	25539.3	25728.2	25880.5	25985.3	26015.6	25967.5	25854.6	25695.6	25579.9	25461.9	25337.1	25262.8	25163.7	25087.6	25029	24998.4	25084.4	25170.5	25101.9	24866.9	24508.3	24219.1	24022.9	23937.3	23946.4
	-1.6425	24136	24242.9	24391.8	24665.3	25000.8	25232.5	25245.3	25210.9	25141.1	25050.3	24958.2	24875.2	24904.8	25024.8	25183.9	25272.6	25286.2	25307.1	25326.3	25326.8	25298.9	25243.1	25178	25154.2	25217.7	25276.1	25334.7	25416.8	25497.4	25521.3	25403.3	25221.3	25010.8	24824.5	24750.4	24745.2	24770.8	24786.3	24786.7	24870.9	24866.5	24766.5	24568.1	24285.2	24009	23835.5	23762.3	23788.2
	-1.63444	23620.1	23796.3	23968.3	24229.6	24542.6	24791.2	24779.8	24730.2	24643.1	24561.3	24576.4	24659.3	24748.4	24832.5	24893.9	24893.8	24788.3	24742.6	24787.1	24912.8	25027.5	24988.8	24860.1	24725	24661.5	24624.4	24680	24790.2	24905.2	24960.2	24838.7	24617	24376	24193.3	24163.1	24217.8	24279	24333.6	24385.5	24475.9	24469.8	24407.6	24295.1	24143.3	24004.7	23864.5	23790	23815.1
	-1.62638	22922.3	23176.4	23409.2	23653.1	23881.9	24041.6	24061.3	24030.9	24007.9	24056.6	24254.7	24419.1	24476.6	24460	24402.1	24336.8	24233.1	24201.6	24280.8	24461	24616.1	24563.2	24380.6	24184	24081.8	24072.1	24182.4	24302.7	24381.4	24384.6	24288.8	24127	23959.1	23840.7	23836.4	23859.1	23932.3	23994.7	24024.2	24076	24056	23995.3	23912.4	23822.3	23726.3	23633.9	23628	23713.2
	-1.61832	22209	22466.4	22646.8	22829.7	23020.8	23194.5	23237.1	23293.9	23367.3	23496.7	23746.8	23933.6	23940.7	23862.6	23795.4	23856.3	23920.6	23917.8	23914.8	23962.8	24070.3	24076.6	23982.4	23829.3	23674.8	23621.5	23693.9	23782.9	23845.7	23860	23836	23818.3	23804.9	23809.6	23859.5	23882.8	23895.5	23857.3	23774.5	23733.7	23642.8	23515.6	23336	23117.8	23010.8	23065.1	23220.7	23425.7
	-1.61026	21519.4	21622.4	21669.6	21787.9	21984.8	22222.1	22390.7	22522.5	22650.2	22817	23070.7	23241.5	23295.5	23304.9	23339.4	23480.6	23590.5	23552.2	23468.1	23426.7	23493.3	23539.5	23523.1	23450.5	23351.6	23329.7	23382.2	23450.7	23473.9	23404	23384.4	23432.4	23530.6	23676.2	23870.4	23909.3	23856.3	23702.6	23495.7	23375.8	23253.3	23072.9	22821.3	22539	22452.1	22574.1	22796.3	23043.4
	-1.6022	20821.1	20787.9	20731.4	20802.1	21011.8	21322.1	21618	21778.2	21886.8	22022.4	22262.8	22490.9	22606.6	22710.9	22855.7	23060	23085.4	23003.8	22919.9	22904	22982.9	23017.8	23010	22998.3	23022.4	23124	23299.4	23418.3	23402	23212.7	23051.1	23065.4	23160.1	23305.4	23492.8	23575.7	23556.2	23397.3	23146.2	22965.2	22783.6	22578.4	22383.2	22235.7	22192.6	22253.3	22389.6	22555.9
	-1.59414	20216.8	20178.2	20117.6	20201.8	20421.8	20722.6	21030.3	21224.1	21302.5	21357.1	21514.9	21713.6	21890.5	22053.8	22212.1	22376.3	22433.2	22419.5	22407.3	22429.7	22468.6	22368.7	22250.7	22203	22292.7	22561.3	22858.7	23038.8	23062.7	22938	22811.3	22751.4	22758.8	22833.5	22968.7	23072	23035.7	22870.1	22631.3	22437.9	22225.6	22074.2	21993.1	21972.4	21965.8	21930.8	21935.5	21982.5
	-1.58608	19526.5	19552.9	19587.7	19712	19919.9	20182	20440.7	20542.4	20585.1	20637.3	20759.1	20944.3	21107.2	21271.5	21444.6	21624.7	21779.9	21830.8	21829.6	21804.2	21758.1	21608.6	21446.9	21389.1	21501.4	21752.5	22042.9	22276.3	22411.8	22437.1	22431.7	22412	22400.4	22427.7	22519.6	22521.6	22428.6	22223.6	21961	21770	21661.4	21620.6	21606.6	21578.9	21488.4	21412.4	21385.8	21396.2
	-1.57802	18798.6	18877.6	18936.5	19092.8	19305.8	19512.7	19648.3	19726	19750.8	19791.5	19925.5	20119.4	20296.7	20430.1	20562.9	20774.8	20947.1	21019.3	21034.8	21005.6	20914	20749.8	20662.6	20694.5	20841.7	21020.1	21312	21570.9	21787	21963.4	22076.1	22030	21957.5	21912	21917	21834.6	21694.1	21497.3	21303.8	21226.2	21219	21196.3	21122.4	20993.2	20856.6	20805.1	20812.6	20877.7
	-1.56996	18196.8	18331.2	18410.1	18524.8	18658.2	18782	18864.8	18946.2	19005.8	19092.3	19248.2	19350	19427.1	19478.5	19565.8	19772	19959.2	20034.7	20029.1	19972	19899.4	19848.9	19857.5	19965.6	20182.6	20471.7	20790.8	21012.8	21168.7	21299.2	21416.7	21379.6	21297.9	21222	21176.2	21019.2	20863	20754.4	20712.6	20740.6	20742.7	20724.2	20641.2	20491.2	20330.4	20309.7	20360.3	20458.1
	-1.5619	17771.5	17951.6	18001.3	18066.9	18143	18211	18246	18329.5	18416.2	18506.7	18592.2	18553.9	18504.3	18505.6	18610.6	18854.9	19074.8	19125.4	19095.7	19027.6	18940.4	18942	19078.1	19312.8	19602.4	19885.1	20129.6	20258.9	20299.3	20303.2	20386.2	20415.6	20420.3	20404.5	20361.3	20213.4	20081	20001.5	20005.5	20116.4	20146.3	20153.1	20145.2	20116.1	20037.3	20011	20031	20071.2
	-1.55384	17161.1	17389.3	17469.2	17531	17597	17660.3	17650.5	17711.2	17762.4	17824.5	17903.3	17857.9	17781	17769	17855.5	18044.5	18237.2	18298.8	18276	18206.2	18131.1	18209.5	18403.5	18648.5	18894.8	19100.4	19282	19344.5	19325.2	19288.2	19365.3	19432.1	19514.9	19600.2	19653.5	19531.9	19397	19343.7	19397.3	19546.9	19614.3	19670.3	19700.9	19695.7	19644.5	19589.6	19634.2	19729.2
	-1.54579	16299.6	16521.4	16596.9	16710.3	16838	16950	17013.4	17008.6	17010.6	17049.8	17128.3	17154.1	17142.7	17139.4	17193.8	17340.5	17470.5	17452.6	17386.6	17359	17456.4	17590.4	17722	17867.3	18032.4	18214	18418.3	18526.6	18569.8	18587	18627.6	18636.6	18725.2	18838.7	18904.7	18880	18860.3	18891.3	18971.3	19078.5	19174	19215.4	19225.7	19207.7	19146.8	19080.6	19150.6	19356.3
	-1.53773	15350.1	15464	15578.4	15753.7	15951.1	16116.8	16160.1	16153.8	16146.9	16178.2	16269.6	16401.5	16502.7	16540.1	16571.6	16657	16722.6	16667	16627.6	16661.2	16788.7	16877.1	16944.2	17036.8	17180	17385.6	17635.4	17791.7	17901.3	17998.2	18086.3	18080.5	18105.8	18191.6	18334.9	18441.1	18533.2	18602.2	18649.3	18676.9	18642.5	18610.3	18585.8	18555.2	18486.5	18438.3	18574.5	18859.2
	-1.52967	14526.6	14644.1	14696.8	14842.7	15024.8	15188.9	15276.7	15322.3	15319.8	15338.3	15429.6	15599.6	15740.4	15800.2	15810.6	15814.9	15829.3	15819.9	15851.1	15933.5	16055.8	16170.3	16275.2	16400.4	16544	16680.6	16831.8	16981.6	17134.1	17286.9	17425.9	17480.4	17565	17684.3	17825.7	17951.2	18058.3	18119.2	18131.5	18099.8	18009.8	17875.9	17774	17729.2	17738.8	17823.8	18038.7	18329.8
	-1.52161	13890.9	14004.2	14017.2	14062.6	14122.2	14185.3	14249.3	14356.7	14412.5	14446.9	14499.4	14628.2	14747.2	14763.4	14734.9	14731.3	14782.4	14833.1	14919.2	15045.7	15207.5	15398.9	15580	15757.1	15903.9	15971.8	16026.3	16131.7	16278.9	16456.3	16648.4	16735.6	16833.6	16935.5	17025.7	17082.6	17134.2	17191.3	17251.2	17299.8	17241.8	17092.7	16961.7	16919.7	17025.4	17244	17540.9	17842
	-1.51355	13232.3	13432.4	13425.2	13360.8	13292.7	13248.6	13235.4	13282.5	13306.9	13347.1	13429	13556.9	13661.3	13710.4	13751.9	13831.2	13962	14022.1	14087.1	14184.7	14331.3	14542.7	14790.6	15017.3	15170.3	15198.3	15204	15283.6	15434.4	15636.8	15847.8	15878.3	15935.1	16013.2	16094.6	16150.5	16181.1	16251.4	16363.8	16499.7	16577.8	16502.8	16379.9	16316.5	16433	16729.5	17063.5	17395.8
	-1.50549	12485.6	12776.7	12774.2	12661.2	12505.9	12356.8	12255	12260.2	12286.4	12342.8	12441.6	12603.9	12724	12816.3	12933.8	13105.4	13280.4	13362.8	13405.6	13448.9	13537.2	13761.9	13977.3	14167.8	14299.5	14334.3	14357.8	14471.1	14643.1	14848.7	15061.8	15118.3	15160.6	15240.3	15370.5	15489.8	15540.9	15570.1	15631.3	15762.1	15907.5	15923.2	15867.3	15815.2	15860.3	16122.1	16474.9	16826.6
	-1.49743	11719.9	12043.6	12049.9	11941.1	11773.5	11598.4	11472.5	11444.6	11442.4	11486.9	11593	11773.2	11882.2	11968.6	12090.3	12275.6	12483	12539.6	12565	12611.8	12717.3	12894.7	13121.5	13308.9	13427.2	13472	13517.8	13617.3	13796	14025.6	14226.6	14323.1	14439.9	14611.9	14814.3	14900.2	14906.6	14934.9	15009.4	15126.9	15195.4	15186.9	15148.8	15118.3	15138.6	15349.8	15733	16156.2
	-1.48937	11007.8	11270.9	11274.9	11180.6	11067.1	10964	10878.3	10833.6	10810.6	10839	10923.5	11042	11158.3	11255.1	11358.6	11487.5	11644.2	11644.2	11624.3	11650.5	11767.7	11978.9	12225.7	12445.8	12619.6	12739.8	12774.8	12834	12966.8	13173.4	13418.4	13538.7	13654.3	13783.9	13913.7	13971.3	13973.5	14060.2	14203.9	14353.4	14419.8	14458.1	14456.9	14445.7	14475.9	14708.2	15109.4	15506.1
	-1.48131	10370.5	10487.5	10448.3	10434.1	10456.4	10492.6	10501	10465.2	10399.1	10384.9	10448.6	10569	10623.3	10668.1	10717.7	10777.1	10836	10838.4	10842.1	10899.9	11049	11287.6	11526.9	11734.2	11893.9	11997.3	12044.2	12121.1	12240.5	12398.2	12576.8	12643.4	12708.5	12783.6	12856.5	12878.6	12966.3	13174	13417.2	13614.2	13705	13807.4	13877.8	13919.6	13955.6	14084.2	14383.3	14702.3
	-1.47325	9661.36	9711.13	9697.05	9781.74	9912.46	10031	10072.6	10004.3	9926.05	9911.93	9967.09	10043.7	10084.9	10099.3	10099.5	10107.8	10168.7	10256.4	10382.8	10533.5	10687.8	10809.6	10916.5	11017.1	11113	11204.3	11286.5	11345.7	11466.2	11624.1	11740.6	11769.8	11824.3	11896.3	11968	12005.7	12158	12401.6	12662	12883.1	13054.5	13216.1	13301.3	13307.1	13253.4	13220.5	13410.5	13717.5
	-1.46519	9067.22	9147.05	9161.84	9218.74	9308.48	9392.96	9421.89	9347.41	9271.83	9273.25	9353.86	9465.19	9510.66	9515.33	9524.81	9562.63	9628.97	9762.64	9948.33	10118.8	10228.3	10283.7	10290.9	10332	10408.9	10501.9	10540.7	10583.2	10674.8	10811.8	10964.6	11011.6	11117	11261.8	11410.7	11503	11621.7	11802.3	12001.8	12183.8	12324.3	12477.4	12538	12512.1	12435.6	12408	12559.2	12857.1
	-1.45713	8615.09	8725.32	8694.92	8679.97	8700.2	8715.03	8676.43	8649.05	8686.93	8770.79	8866.25	8925.9	8934.56	8929.04	8944.82	9002.48	9111.64	9258.08	9389.72	9508.75	9612.19	9676.26	9664.67	9682.45	9727.44	9779.59	9802.42	9851.39	9942.69	10081.4	10261.7	10389.4	10525	10665.6	10792.3	10868.6	10987.3	11137.4	11308	11476.7	11589.8	11646.1	11696.4	11736.7	11762.7	11804.6	11973	12250.6
	-1.44907	8173.84	8274.42	8247.75	8224.64	8230.76	8220.98	8155.06	8167.23	8248.69	8363.18	8458.43	8470.97	8376.94	8336.26	8356.92	8432.29	8540.38	8615.68	8711.62	8832.29	8958.88	9024.54	9044.82	9049.42	9038.35	9012.77	8989.45	9053	9201.26	9405.88	9620.91	9741.21	9840.22	9921.67	9990.25	10053	10209.5	10412.7	10617.2	10781.5	10855.1	10885.4	10916.4	10962	11032	11138	11282.1	11517.6
	-1.44101	7865.96	7882.06	7815.03	7805.26	7814.65	7802.39	7744.49	7729.34	7790.15	7854.54	7892.21	7887.41	7851.05	7850.01	7888.32	7935.85	7931.11	7963.38	8059.47	8195.49	8343.49	8464.27	8482.48	8443.99	8382.15	8330.76	8334.05	8434.98	8623.13	8850.92	9054.86	9147.64	9212.38	9240.35	9263.49	9342.36	9558.12	9776.9	9968.38	10104.4	10148.1	10117.1	10094	10114.2	10194.4	10307.1	10464.7	10685.3
	-1.43295	7485.31	7492.18	7447.44	7435.26	7429.44	7409.29	7362.78	7315.41	7286.19	7292.58	7331.35	7389.91	7442.66	7486.18	7502.33	7481.24	7418.72	7399.15	7467.33	7615.51	7803.79	7939.88	7962.7	7936.03	7908.11	7910	7930.87	8028.27	8199.45	8399.55	8570.29	8630.97	8651.28	8676.47	8745.88	8898.88	9107.51	9280.41	9386.93	9413.55	9361.33	9267.63	9225.05	9256.67	9367.3	9531.44	9704.94	9908.07
	-1.42489	7007.6	7027.41	6984.9	6972.05	6953.69	6923.14	6876.05	6799.75	6735.59	6752.22	6847.43	6990.53	7087.32	7172.2	7171.82	7083.56	6946.88	6897	6951.85	7101.04	7298.95	7448.87	7461.2	7437.34	7422.61	7447.85	7524.62	7653.36	7795.84	7928.04	8024.81	8034.03	8047.45	8074.75	8149.8	8313.86	8500.03	8610.26	8660.1	8654.05	8586.19	8531.01	8560.43	8663.48	8815.49	8965.69	9117.71	9277.57
	-1.41683	6410.96	6425.92	6431.6	6450.63	6453.74	6426.51	6368.98	6322.49	6274.07	6302.08	6415.71	6593.97	6723.08	6761.82	6737.85	6665.39	6559.31	6467.1	6488.16	6567.52	6671.64	6778.63	6809.97	6818.42	6851.93	6933.8	7044.03	7142.73	7253.79	7349.54	7397.55	7362.17	7328.75	7337.62	7406.11	7539.97	7698.75	7800.54	7869.59	7916.86	7945.54	7997.18	8082.82	8182.53	8288.22	8421.7	8574.39	8746.95
	-1.40877	5922.69	5941.81	5958.22	5994.86	6015.26	6010.03	5982.63	5966.34	5915.96	5939.62	6043.41	6202.49	6327.09	6385.15	6393.11	6338.76	6207.06	6064.87	6015.19	6034	6093.06	6153.29	6185.28	6208.45	6245.51	6308.85	6397.14	6484.48	6570.03	6645.32	6698.3	6696.91	6652.82	6655.73	6717.73	6829.01	7001.3	7154.46	7310.83	7457.62	7554.53	7639.19	7692.31	7721.39	7748.96	7834.17	8030.16	8240.62
	-1.40071	5547.28	5591.56	5621.88	5672.55	5685.47	5672.16	5651.9	5657.48	5624.1	5628.97	5694.25	5819.58	5942.86	6068.71	6132.65	6116.06	6018.76	5864.35	5735.66	5665.91	5651.74	5663.48	5701.84	5730.96	5754.32	5773.98	5789.92	5838.92	5928.44	6036	6130.97	6154.09	6144.49	6134.4	6170.8	6298.19	6497.67	6707.55	6906.25	7071.73	7178.94	7195.24	7186.23	7165.87	7170.82	7290.18	7515.67	7726.14
	-1.39265	5237.01	5286.55	5327.16	5378.26	5402.94	5400.55	5379.23	5362.48	5342.64	5337.12	5365.34	5440.77	5563.43	5701.9	5807.25	5850.31	5809.79	5673.99	5513.75	5383.82	5303.63	5274.67	5294.54	5303.81	5305.15	5310.82	5349.04	5386.87	5472.91	5581.94	5682.27	5727.81	5755.15	5763.79	5786.12	5860.15	6018.83	6237.03	6438.87	6586.03	6654.85	6645.39	6616.49	6606.07	6645.46	6769.42	6987.67	7200.35
	-1.38459	5005.91	5040.56	5075.18	5117.79	5140.19	5140.99	5129.51	5133.83	5089.56	5043.86	5020.71	5039.52	5121.21	5245.27	5344.9	5406.09	5420.21	5321.26	5192.28	5074.03	4985.34	4936.07	4917.54	4920.83	4944.22	4991.45	5073.19	5160.66	5240.97	5311.78	5366.29	5380.11	5432.15	5459.12	5475.43	5510.11	5609.88	5759.65	5909.37	6016.52	6039.96	6037.94	6070.61	6113.21	6172.48	6295.49	6479.48	6681.32
	-1.37654	4787.43	4796.21	4800.7	4830.27	4839.01	4822.66	4795.35	4799.53	4791.98	4751.96	4699.7	4663.15	4692.98	4760.04	4830.49	4899.26	4955.39	4916.41	4826.82	4743.85	4675.33	4613.09	4588.68	4620.29	4687	4777.57	4885.89	4990.18	5042.86	5064.57	5075.25	5093	5166.62	5223.41	5246.33	5244.54	5332.02	5454.79	5543.15	5576.44	5554.15	5536.99	5566.95	5626.31	5717.75	5864.98	6042.22	6224.4
	-1.36848	4546.94	4538.75	4507.75	4525.4	4531.37	4530.19	4533.53	4564.02	4568.89	4519.39	4451.55	4395.06	4365.16	4381.8	4438.73	4511.73	4569.52	4554.99	4488.69	4413.72	4351.8	4318.93	4321.05	4362.59	4441.57	4549.71	4671.21	4762.83	4826.43	4849.19	4840.32	4849.5	4922.82	4959.75	4959.33	4947.61	5030.18	5162.23	5246.19	5266.53	5236.04	5205.46	5203.39	5245.44	5340.71	5494.53	5633.19	5770.02
	-1.36042	4304.86	4314.34	4304.31	4336.51	4352.38	4354.09	4347.17	4341.6	4341.4	4336.98	4308.77	4255.27	4208.67	4214.47	4229.75	4257.92	4294.75	4283.03	4243.43	4182.12	4113.95	4059.19	4058.01	4111.63	4202.93	4320.37	4451.93	4549.01	4605.03	4596.17	4540.46	4522.65	4558.53	4587.94	4602.13	4610.79	4681.86	4800.14	4895.61	4951.88	4966.33	4931.77	4906.89	4921.65	4979.07	5062.93	5137.31	5213.9
	-1.35236	4061.71	4090.72	4096.98	4154.66	4200.44	4200.23	4162.8	4132.33	4154.65	4165.95	4154.08	4123.36	4104.4	4098.98	4083.97	4072.85	4074.3	4072.06	4037.96	3984.64	3916.39	3842.04	3817.67	3857.13	3942.8	4063.15	4203.89	4253.75	4269.72	4253.11	4208.67	4145.8	4167.56	4189.15	4203.44	4218	4275.98	4388.94	4485.11	4548.96	4577.7	4571.21	4552.07	4554.86	4584.11	4626.89	4648.86	4671.53
	-1.3443	3863.86	3897.2	3905.08	3942.98	3963.72	3940.5	3893.6	3876.83	3885.47	3906.4	3916.5	3915.45	3933.93	3936.94	3917.31	3880.81	3836.37	3800	3758.15	3714.71	3666.31	3613.24	3590.16	3636.1	3724.71	3820.83	3881.63	3920.79	3923.16	3884.13	3823.03	3789.99	3832.21	3907.04	3984.16	4042.68	4078.74	4132.32	4173.17	4194.42	4196.86	4203.88	4221.56	4247.85	4278.78	4308.47	4330.04	4371.27
	-1.33624	3642.11	3651.36	3620.69	3613.12	3607.74	3575.04	3533.57	3529.54	3585.83	3628.41	3644.37	3637.39	3630.37	3624.35	3603.3	3576.46	3545.19	3487.71	3431.14	3384.29	3349.81	3331.46	3350.55	3416.64	3492.71	3558.79	3599.7	3617.82	3616.75	3602.41	3583.22	3572.12	3623.24	3700.88	3789.44	3878.1	3963.41	3999.58	3989.49	3952.08	3911.89	3906.25	3936.46	3974.32	4019.34	4081.11	4152.6	4229.28
	-1.32818	3380.46	3364.24	3329.68	3309.27	3299.65	3268.33	3242.84	3276.29	3330.72	3385.95	3401.24	3374.64	3339.73	3326.61	3300.67	3285.97	3284.4	3250.06	3208.45	3173.18	3147.18	3132.57	3136.72	3182.19	3241.47	3302.89	3356.78	3377.26	3412.93	3448.11	3464.43	3437.92	3467.81	3538.69	3636.48	3741.66	3819.52	3864.7	3848.8	3792.93	3731.3	3734.31	3749.99	3772.51	3808.49	3867.9	3939.84	4018.11
	-1.32012	3119.64	3099.87	3069.49	3080.86	3102.47	3105.17	3099.94	3112.4	3147.05	3183.06	3204.45	3199.12	3156.31	3122.92	3109.48	3117.39	3138.64	3148.23	3134.76	3105.77	3067.76	3033.11	3040.45	3040.69	3060.18	3099.08	3150.77	3214.77	3292.31	3355.14	3385.24	3368.83	3379.45	3428.77	3499.38	3578.86	3660.7	3686.02	3656.98	3604.23	3558.07	3537.62	3544.58	3574.21	3615.09	3653.97	3714.17	3803.34
	-1.31206	2908.87	2920.27	2933.47	2957.82	2965.9	2966.61	2967.58	2977.83	3020.43	3051.85	3071.59	3080.02	3078.53	3053.76	3035.74	3042.91	3077.23	3118.85	3135.3	3117.82	3068.98	3005.73	2990.6	2995.04	3012.2	3036.83	3064.41	3101.3	3174	3231.15	3254.19	3240.46	3274.82	3327.84	3389.96	3445.57	3465.52	3468.89	3452.94	3428.31	3406.45	3400.73	3395.86	3405.93	3432.37	3472.68	3524.18	3593.04
	-1.304	2779.91	2826.58	2866.47	2874.42	2861.36	2834.17	2813.63	2822.07	2856.07	2906.12	2962.54	3008.75	3023.1	3014.24	3000.8	2989.03	2985.61	2999.7	3019.24	2999.36	2966.45	2939.89	2914.51	2907.05	2918.78	2940.32	2960.73	2974.98	3007.01	3037.19	3063	3089.07	3127.96	3165.44	3185.47	3188.93	3195.89	3222.07	3247.05	3260.16	3256.12	3240.64	3240.65	3268.7	3304.28	3324.65	3368.46	3386.36
	-1.29594	2759.55	2801.08	2813.58	2793.14	2740.93	2682.29	2642.66	2646.89	2718.75	2799.57	2870.73	2922.98	2950.44	2936.51	2905.23	2867.36	2829.03	2793.44	2786.8	2782.09	2777.31	2769.72	2751.97	2743.26	2764.06	2791.7	2799.44	2768.3	2767.5	2793.97	2834	2867.76	2879.62	2871.84	2858.55	2854.61	2879.95	2965.77	3033.36	3064.81	3059.2	3049.09	3070.24	3084.33	3099.84	3127.01	3125.85	3130.05
	-1.28788	2737.76	2776.15	2778.12	2709.77	2631.65	2568.45	2543.62	2572.45	2633.87	2663.95	2708.29	2768.12	2826.97	2841.34	2814.37	2759.14	2695.41	2652.99	2637.26	2639.63	2643.61	2644.33	2658.52	2663.74	2672.87	2671.15	2645.66	2599.77	2593.12	2606.05	2624.01	2632.54	2625.55	2608.47	2589.45	2581.74	2605.85	2711.69	2793.08	2841.63	2861.57	2878.5	2873.63	2869.25	2862.05	2849.3	2854.91	2884.24
	-1.27982	2740.76	2765.38	2748.46	2705.93	2635.61	2559.15	2508.9	2507.78	2534.22	2557.51	2598.66	2661.99	2742.44	2787.23	2769.01	2721.9	2658.63	2581.6	2528.67	2524.04	2546.26	2580.1	2618.09	2644.39	2641.88	2612.06	2560.41	2497.14	2494.06	2507.03	2514.49	2501.13	2479.05	2453.56	2439.92	2448.67	2488.71	2583.27	2653.14	2693	2703.56	2693.12	2681.84	2669.01	2655.5	2646.06	2667.66	2712.6
	-1.27176	2617.33	2655.39	2668.18	2663.64	2594.79	2516.49	2457.18	2437.26	2464.73	2478.15	2511.03	2574.18	2665.65	2718.76	2732.33	2698.57	2627.94	2544.7	2484.47	2462.8	2478.26	2519.36	2559.31	2569.89	2565.93	2535.5	2478.27	2432.66	2417.43	2418.16	2416.58	2399.99	2423.67	2439.2	2444.29	2448.55	2469.77	2525.23	2566.78	2574.85	2550.35	2524.74	2494.18	2477.94	2490.37	2536.38	2588.2	2628.29
	-1.2637	2437.27	2462.21	2467.56	2458.39	2411.62	2355.72	2319.38	2321.01	2353.02	2402.84	2456.54	2520	2596.3	2636.89	2627.51	2595.39	2553.78	2511.89	2460.16	2428.14	2414.73	2413.32	2409.67	2413.24	2416.81	2411.51	2391.14	2353.32	2337.57	2335.2	2341.59	2352.48	2366.78	2401.5	2428.1	2442.62	2451.96	2461.11	2443.04	2410.3	2374.86	2351.82	2364.59	2389.76	2422.49	2462.06	2520.99	2560.68
	-1.25564	2228.53	2213.97	2194.56	2170.54	2162.55	2143.68	2139.39	2168.13	2228.05	2293.16	2352.63	2406.79	2455.66	2482.63	2466.13	2439.59	2414.55	2395.75	2383.99	2377.04	2362.78	2342.82	2331.58	2331.03	2337.11	2342.83	2342.93	2334.33	2325.67	2332.97	2356.31	2389.64	2407.08	2410.78	2408.17	2401.16	2390.64	2390.34	2364.21	2328.35	2295.27	2277.81	2275.95	2301.72	2332.45	2355.13	2390.38	2445.78
	-1.24758	2124.84	2074.64	2031.27	2007.82	2017.51	2023.68	2034.78	2061.31	2118.99	2175.78	2236.66	2299.04	2353	2351.82	2340.06	2323.64	2311.76	2314.79	2334.88	2330.66	2304.61	2271.89	2260.7	2276.64	2294.48	2317.01	2334.97	2311.9	2308.79	2334.37	2375.61	2415.22	2426.72	2392.58	2353.02	2321.95	2305.75	2298.89	2301.4	2291.43	2267.15	2244.45	2256.14	2243.36	2227.92	2230.59	2270.05	2335.27
	-1.23952	2066.43	2008.15	1964.4	1959.65	1994.88	2008.97	2001.85	1987.48	2007.26	2065.55	2150.73	2241.07	2311.22	2318.9	2301.61	2267.34	2230.36	2207.12	2205.95	2193.31	2182.63	2185.35	2213.2	2253.19	2273.09	2283.44	2291.38	2300.16	2282.75	2269.4	2274.82	2301.09	2307.27	2274.93	2249.34	2235.2	2227.85	2243.56	2269.8	2257.71	2204.67	2143.02	2144.94	2158.07	2174.87	2194.13	2227.47	2275.05
	-1.23146	1999.32	1974.79	1969.41	1997.77	2018.92	2012.79	1992.44	1972.7	1974.08	2026.25	2112.54	2206.66	2280.74	2296.62	2255.5	2206.21	2160.73	2123.92	2101.91	2090.43	2093.52	2117.42	2168.66	2204.64	2246.42	2270.73	2267.56	2240.53	2218.94	2201.39	2189.53	2186.38	2201.75	2202.45	2184.49	2163.39	2161.29	2214.45	2231.39	2204.44	2145.35	2082.23	2078.6	2095.22	2117.61	2138.81	2164.24	2206.09
	-1.2234	1967.44	1967.01	1976.77	1994.42	2014.01	2004.84	1972.54	1936.41	1938.59	2005.45	2089.72	2175.41	2243.25	2251.8	2210.72	2152.46	2092.18	2043.48	2026.95	2024.03	2034.43	2063.14	2115.73	2156.82	2191.46	2216.34	2227.74	2220.24	2195.6	2156.29	2118.64	2097.38	2106.95	2109.26	2110.87	2120.77	2148.42	2205.5	2232.99	2211.67	2153.82	2092.71	2078.92	2079.84	2076.34	2067.21	2080.51	2150.33
	-1.21534	1956.14	1978.28	1993.81	2001.6	1985.75	1955.55	1925.62	1908.23	1916.37	1954.22	2024.03	2104.17	2172.67	2202.73	2155.7	2093.83	2041.94	2016.66	2020.45	2023.22	2017.01	2011.7	2024.5	2071.01	2108.77	2132.48	2144.25	2153.53	2131.44	2102.2	2058.5	2009.71	2011.08	2026.5	2045.05	2065.95	2092.17	2145.58	2183.38	2179.14	2150.29	2136.95	2127.79	2096.57	2058.27	2030.74	2042.64	2110.7
	-1.20729	1939.44	1972.44	1997.48	2016.4	1990.8	1940.61	1896.79	1873.65	1873.72	1898.91	1957.86	2036.63	2111.04	2130.5	2081.54	2040.17	2012.36	2000.89	2036.3	2043.56	2022.32	1995.18	1991.97	2010.61	2046.98	2079.24	2100.57	2113.9	2094.35	2057.71	2016.09	1982.84	1978.78	1991.1	2017.1	2048.43	2077.06	2101.89	2123.25	2147.03	2165.12	2164.02	2146.89	2097.11	2033.35	1984.11	1999.72	2044.41
	-1.19923	1890.3	1920.22	1950.15	1966.83	1924.36	1881.13	1853.28	1846.34	1858.54	1871.74	1911.59	1967.29	2020.33	2034.67	2017.45	1997.66	1992.56	2013.67	2060.63	2085.83	2062.81	2014.89	1981.12	2008.25	2044.68	2072.25	2091.78	2116.06	2110.96	2094.23	2068.92	2044.12	2042.11	2056.62	2080.12	2100.76	2107.09	2087.28	2099.86	2117.89	2135.18	2150.63	2155.21	2108.44	2038.59	1973.64	1950.84	1992.74
	-1.19117	1888.37	1902.41	1907.06	1888.31	1840.31	1816.65	1819.99	1841.58	1863.43	1877.39	1905.47	1945.38	1983.11	1984.36	1962.82	1963.49	1993.76	2050.18	2106.05	2106.23	2074.25	2039.51	2030.42	2041.93	2069.22	2104.06	2137.75	2159.75	2154.52	2126.08	2096.91	2083.98	2102.49	2132	2158.85	2174.94	2172.37	2136.24	2106.53	2095.64	2098.28	2104.33	2120.02	2091.58	2035.73	1972.13	1929.12	1946.27
	-1.18311	1975.78	1955.39	1912.06	1864.19	1826.89	1823.97	1845.59	1873.19	1882.03	1915.66	1954.14	1981.82	1991.77	1984.89	2003.43	2023.28	2041.99	2063.21	2106.17	2124.06	2110.11	2082.56	2064.35	2076.13	2084.58	2110.17	2144.14	2164.12	2168.86	2152.02	2135.92	2133.34	2150.05	2167.12	2186.8	2194.75	2181.13	2147.94	2106.66	2062.6	2020.69	1989.91	2024.93	2052.13	2048.13	2018.47	1990.15	1985.49
	-1.17505	2032.86	1999.97	1957.31	1905.72	1874.52	1892.41	1927.29	1956.48	1960.07	1965.51	1997.76	2027.02	2042.36	2047.92	2046.73	2047.82	2058.16	2077.8	2091.99	2108.59	2109.76	2103.17	2099.22	2103.3	2121.53	2138.89	2151.19	2158.11	2168.55	2172.58	2174.14	2174.92	2174.85	2188.11	2172.52	2149.41	2134.52	2125.6	2079.26	2018.85	1959.19	1918.36	1954.32	1993.33	2018.01	2030.5	2044.68	2034.91
	-1.16699	2051.6	2028.46	1996.99	1968.73	1948.37	1976.03	2007.68	2022.42	2009.37	2022.06	2032.17	2053.41	2077.67	2078.11	2095.86	2097.05	2085.91	2070.34	2065.8	2060.63	2060.36	2065.74	2078.12	2106.52	2126.17	2134.8	2135.63	2134.1	2131.75	2151	2181.93	2212.75	2226.74	2211.79	2179.87	2140.43	2099.64	2057.32	2034.53	1990.81	1938.25	1900.61	1929.83	1969.74	2010.72	2048.76	2081.45	2078.99
	-1.15893	2029.26	2008.54	1997.91	1996.08	2004.51	1997.68	1994.98	1996.1	1997.49	2028.47	2042.11	2044.69	2048.39	2071.4	2091.12	2112.09	2108.16	2074.68	2038.32	2013.58	2001.44	2008.38	2037	2078.37	2129.03	2157.3	2154.1	2120.22	2096.23	2112.75	2147.3	2191.49	2243.73	2238.55	2205.9	2155.76	2099.59	2054.67	2003.31	1968.65	1946.72	1934.45	1959.3	2005.57	2053.96	2090.92	2104.2	2110.13
	-1.15087	2060.79	2052.16	2047.24	2044.32	2039.03	2028.54	2019.34	2019.44	2034.92	2049.78	2044.74	2047.58	2062.52	2081.6	2090.27	2096.83	2097.44	2090.53	2076.77	2043.66	2013.36	1997.43	2004.5	2042.01	2095.63	2136.11	2151.4	2138.11	2134.49	2158.42	2196.75	2239.03	2273.84	2294.19	2253.45	2179.67	2096.82	2028.4	1977.78	1947.52	1940.87	1960.75	2016.71	2070.4	2110.44	2136.56	2152.45	2150.67
	-1.14281	2085.35	2102.12	2114.31	2106.9	2084.21	2070.45	2069.54	2077.21	2087.57	2099.34	2096.87	2092.32	2092.63	2102.45	2099.41	2103.68	2107.78	2103.77	2080.83	2037.51	2003.98	1998.19	2025.31	2063.31	2112.73	2158.21	2193.98	2218.18	2244.06	2263.12	2288.18	2325.36	2377.16	2389.1	2338.61	2257.28	2167.51	2086.02	2024.42	1991.24	1998.76	2049.44	2114.68	2152.28	2156.27	2141.35	2130.09	2133.16
	-1.13475	2134.7	2154.76	2166.76	2166.62	2154.41	2124.81	2113.17	2115.49	2119.71	2104.12	2094.85	2098.11	2112.4	2131.37	2123.38	2134.33	2131.8	2111.12	2091.05	2063	2047.86	2052.18	2077.5	2118.02	2130.32	2155.22	2193.68	2240.18	2285.63	2319.65	2360.85	2411.43	2465	2448.83	2392.48	2321.91	2251.42	2186.76	2150.32	2136.2	2141.11	2163.33	2209.92	2222.38	2205.18	2163.56	2108.86	2105.21
	-1.12669	2166.44	2156.44	2163.62	2184.33	2182.78	2168.41	2146.01	2120.35	2095.23	2068.84	2072.48	2099.93	2137.75	2168.74	2181.86	2176.68	2161.66	2147.57	2149.29	2134.55	2122.21	2120.83	2129.3	2128.7	2133.5	2155.62	2190.56	2233.13	2286.95	2335.84	2377.6	2408.95	2427.14	2443.32	2428.66	2381.56	2321.39	2293.87	2291.37	2283.26	2268.71	2252.41	2252.81	2260.97	2254.01	2224.01	2172.7	2164.55
	-1.11863	2239.44	2216.57	2197.94	2194.06	2198.66	2189.78	2162.67	2123.83	2080.91	2040.81	2044.26	2109.1	2204.37	2284.94	2326.41	2312.47	2275.73	2243.57	2245.39	2249.75	2244.63	2233.97	2220.25	2203.98	2178.54	2182.35	2210.47	2256.32	2326.94	2380.36	2400.88	2404.36	2416.52	2445.64	2439.25	2417.2	2396.3	2395.96	2417.88	2390.25	2340.36	2293.31	2270.29	2283.9	2302.67	2312.07	2302.16	2277.66
	-1.11057	2349.96	2347.45	2340.77	2337.22	2324.44	2278.46	2217.24	2139.39	2056.78	2033.17	2081.7	2175.82	2290.03	2393.64	2428.54	2397.18	2348.93	2317.14	2330.96	2334.8	2316.36	2300.41	2290.61	2263.94	2235.3	2223.34	2233.94	2272.32	2351.76	2399.78	2415.48	2414.37	2417.61	2445.69	2476.52	2488.35	2491.76	2521.18	2511.35	2492.1	2448.08	2378.69	2312.17	2309.04	2342.17	2379.56	2393.22	2388.27
	-1.10251	2477.85	2489.99	2486.68	2471.13	2429.03	2358.05	2269.83	2180.66	2111.71	2105.12	2168.75	2253.55	2346.98	2437.08	2478.53	2468.61	2441.97	2416.95	2407.09	2395.8	2403.63	2410.12	2400.8	2363.03	2318.35	2293.62	2281.92	2284.45	2334.62	2380.53	2419.14	2446.24	2463.45	2524.39	2576.85	2616.54	2639.24	2640.98	2643.57	2603.53	2533.75	2452.17	2390.17	2360.87	2377.67	2425.48	2484.72	2533.38
	-1.09445	2584.93	2592.77	2573.97	2531.73	2486.3	2424.78	2342.04	2263.25	2212.06	2215.14	2245.66	2289.23	2353.29	2437.29	2483.62	2498.43	2498.4	2484.34	2454.89	2452.57	2462.7	2477.95	2487.96	2476.83	2428.29	2380.51	2346.95	2336.26	2352.74	2360.65	2385.97	2429.92	2490.79	2581.33	2653.19	2694.6	2714.9	2734.74	2698.59	2661.52	2611.95	2549.72	2490.66	2473.55	2488.07	2527.17	2579.38	2614.03
	-1.08639	2690.3	2659.1	2605.05	2546.9	2487.5	2432.93	2386.05	2348.21	2325.97	2339.69	2364.88	2396.42	2432.02	2469.84	2509.69	2542.09	2553.32	2548.52	2540.12	2547.64	2566.7	2572.87	2567.82	2573.01	2544.06	2495.12	2439.06	2387.97	2356.25	2358.68	2367.69	2403.81	2483.07	2570.88	2618.91	2655.17	2683.19	2698.56	2700.5	2685.2	2653.32	2612.94	2583.81	2610.44	2657.69	2703.37	2731.35	2739.33
	-1.07833	2684.57	2658.8	2621.62	2574.01	2514.27	2471.79	2455.11	2458.2	2475.36	2501.56	2536.51	2559.01	2564.14	2554.26	2551.74	2585.84	2628.16	2667.25	2693.74	2684.18	2684.71	2687.32	2687.85	2683.59	2656.32	2614.02	2560.49	2497.59	2423.47	2385.87	2382.96	2422.16	2499.97	2565.44	2588.45	2608.81	2641.55	2692.26	2702.98	2701.15	2690.73	2681.86	2694.49	2740.16	2786.9	2823.12	2841.28	2838.63
	-1.07027	2695.92	2687.7	2654.27	2600.52	2551.52	2537.67	2547.02	2586.02	2647.11	2702.91	2751.35	2740.78	2700.07	2656.56	2620.42	2678.64	2749.84	2806.24	2831.39	2822.07	2827.6	2831.18	2825.64	2807.83	2786.92	2742.02	2672.3	2588.13	2518.53	2486.14	2492.19	2520.7	2559.25	2617.48	2650.8	2677.78	2706.17	2738.74	2732.01	2719.25	2712.07	2725.32	2780.93	2859.08	2930.18	2974.59	2985.23	2981.53
	-1.06221	2742.52	2754.39	2743.72	2709.63	2663.06	2631.94	2659.37	2714.5	2782.67	2863.07	2908.1	2893.37	2844.92	2793.86	2785.36	2829.41	2904.16	2966.51	2978.23	2956.08	2947.09	2945.32	2948.54	2954.94	2948.66	2878.65	2785.33	2698.12	2643.21	2622.75	2627.29	2652.02	2690.99	2735.4	2786.84	2822.32	2838.41	2836.47	2812.73	2791.75	2788.37	2814.63	2882.95	2969.92	3020.59	3045.92	3059.31	3079.8
	-1.05415	2842.5	2873.67	2880.13	2855.41	2811.63	2788.95	2782.2	2816.34	2886.92	2961.84	3018.45	3001.33	2963.49	2940.22	2931.46	2995.52	3063.92	3109.51	3115.34	3083.85	3059.62	3056	3070.24	3091.51	3085.04	3035.31	2958.08	2875.68	2823.81	2814.87	2824.68	2858.84	2915.75	2973.4	3006.67	3021.01	3021.66	3011.01	2953.57	2921.69	2919.92	2947.54	2999.05	3044.03	3079.03	3102.12	3117.9	3144.6
	-1.04609	3049.43	3061.36	3052.95	3024.66	2987.53	2959.82	2955.9	2973.19	3006.3	3046	3071.96	3079.23	3075.75	3074.28	3099.76	3136.32	3180.08	3209.2	3208.59	3195.35	3180.15	3185.44	3208.49	3237.24	3245.94	3220.58	3178.9	3126.33	3060.41	3022.98	3026.22	3060.08	3114.32	3179.87	3241.16	3269.08	3254.93	3201.56	3160.26	3132.35	3119.19	3111.37	3092.52	3100.12	3117.03	3155.48	3208.69	3236.65
	-1.03804	3322.79	3347.91	3322.07	3255.11	3172.79	3148.34	3157.52	3187.58	3222.41	3240.68	3247.77	3233.62	3225.34	3233.43	3246.9	3254.58	3262.86	3275.06	3293.49	3319.14	3314.23	3322.68	3348.32	3384.06	3413.41	3440.67	3431.98	3378.98	3289.76	3249.1	3253.27	3282.41	3324.8	3383.88	3431.54	3454.88	3448.69	3413.03	3364.16	3358.38	3345.19	3315.31	3275.62	3254.55	3278.24	3333.76	3404.57	3463.44
	-1.02998	3609.52	3653.92	3619.25	3528.59	3423.11	3366.37	3385.39	3424.9	3467.62	3510.49	3502.38	3473.63	3439.21	3407.58	3381.58	3343.37	3333.2	3349.09	3385.43	3435.76	3433.51	3441.62	3472.2	3525.95	3594.82	3634.13	3631.36	3588.91	3520.19	3500.79	3500.07	3513.32	3537.31	3571.35	3607.1	3623.43	3626.5	3622.49	3601.24	3614.15	3620.29	3604.18	3559.65	3528.83	3534.76	3584.51	3665.78	3739.74
	-1.02192	3845.07	3884.91	3832.77	3714.94	3574.96	3500.38	3517.83	3581.5	3663.39	3736.84	3762.43	3742.86	3690.24	3618.78	3548.88	3507.82	3486.5	3479.84	3486.58	3517.28	3549.58	3587.93	3633.01	3685.45	3752.88	3798.56	3818.95	3813.88	3787.01	3788.71	3788.74	3783.45	3775.99	3780.01	3777.61	3789.11	3803.14	3808.86	3805	3828.15	3833.04	3803.72	3735.83	3685.4	3703.9	3775.81	3877.39	3968.23
	-1.01386	3978.11	3977.39	3916.24	3818.49	3715.74	3673.69	3711.01	3778.09	3856.14	3932.05	3964.79	3937.35	3882.63	3820.69	3766.46	3735.53	3719.12	3713.58	3715.67	3723.01	3733.92	3772.08	3824.76	3877.13	3934.35	3966.87	4000.54	4035.43	4061.7	4062.94	4038.66	4015.6	4006.3	4011.63	4019.22	4026.7	4034.29	4033.49	3979.74	3955.04	3949.21	3940.63	3906.99	3878.55	3904.06	4000.21	4142.32	4263.56
	-1.0058	4054.23	4035.99	3980.18	3917.21	3875.64	3860.85	3888.97	3943.48	4012.28	4081.84	4130.71	4100.12	4035.24	3973.6	3955.96	3960.83	3977.06	3996.54	4009.74	4001.19	4005.9	4032.51	4083.63	4152.2	4190.45	4209.47	4225.67	4235.95	4232.99	4245.83	4234.35	4222.44	4223.62	4246.01	4255.58	4270.99	4270.8	4238.52	4166.91	4102.81	4086.96	4098.91	4104.83	4085	4104.25	4188.36	4320.3	4448.09
	-0.997738	4199.23	4126.94	4060.42	4024.19	4028.37	4049.28	4079	4140.53	4216.58	4281.21	4332.03	4311.86	4256.09	4194.94	4161.94	4186.68	4238.07	4312.13	4377.84	4353.09	4343.17	4392.72	4462.51	4510.46	4501.52	4458.97	4415.97	4388.94	4389.25	4408.36	4438.96	4472.11	4502.18	4524.51	4545.58	4523.45	4483.07	4430.33	4318.1	4264.09	4280.53	4332.66	4374.09	4348.13	4318.28	4338.55	4415.57	4528.83
	-0.989678	4408.26	4302.01	4218.11	4181.37	4196.65	4233.3	4276.16	4340.97	4419.04	4496.52	4562.21	4566.71	4528.4	4477.26	4453.71	4458.11	4498.73	4567.99	4644.81	4684.88	4729.69	4798.78	4880.81	4946.73	4903.09	4814.83	4736.94	4697.07	4711.6	4740.56	4785.27	4834.75	4871.04	4867.71	4857.88	4821.85	4777.76	4727.21	4634.99	4572.41	4575.54	4615.16	4650.6	4633.2	4592.33	4577.1	4589.49	4608.43
	-0.981619	4554.12	4472.18	4419.87	4413.51	4450.4	4492.91	4555.57	4623.05	4698.52	4783.75	4856.07	4871.72	4849.23	4803.79	4753.37	4725.91	4758.72	4825.26	4907.69	4991.64	5091.01	5202.74	5290.41	5321.1	5257.72	5179.36	5115.27	5079.32	5080.07	5113.68	5138.94	5147.34	5147.17	5157.7	5148.77	5134.9	5105.75	5052.48	4963.52	4900.95	4859.15	4840.26	4844.8	4867.92	4885.45	4892.65	4885.15	4858.09
	-0.973559	4710.49	4674.65	4655.22	4664.41	4705.33	4767.55	4851.53	4926.08	5002.83	5092.98	5181.29	5195.15	5168.33	5118.08	5060.35	5016.09	5046.98	5114.77	5205.89	5322.98	5453.38	5567.27	5643.01	5663.2	5606.88	5536.4	5461.89	5401.12	5368.83	5355.34	5348.48	5345.37	5343.83	5341.19	5313.08	5281.4	5252.88	5221.64	5160.83	5097.16	5051.03	5032.55	5048.15	5101.46	5160.89	5208.29	5222.62	5181.11
	-0.9655	4893.96	4916.13	4945.7	4989.38	5047.88	5112.65	5191.71	5258.83	5321.82	5389.07	5458.96	5463.63	5438.71	5387.37	5312.95	5305.38	5357.81	5440.79	5541.14	5652.66	5717.56	5796.61	5863.47	5893.31	5854.79	5774.99	5685.42	5595.59	5515.37	5473.69	5468.32	5479.83	5485.13	5456.97	5385.17	5329.26	5298.74	5293.79	5304.14	5288.89	5256.88	5224.29	5210.73	5256.2	5328.48	5387.47	5411.51	5382.75
	-0.95744	5201.27	5252.56	5295.25	5349.83	5420.81	5491.07	5518.22	5512.55	5505.48	5520.82	5557.56	5587.98	5599.55	5590.73	5568.29	5588.69	5647.89	5731.2	5819.36	5886.31	5883.53	5891.72	5914.58	5937.1	5908.33	5879.44	5833.68	5786.41	5747.47	5687.4	5657.44	5644.4	5634.48	5609.92	5516.34	5453.35	5439.48	5467.91	5504.06	5540.53	5532.51	5493.19	5445.64	5441.02	5441.82	5458.19	5471.04	5454.16
	-0.949381	5482.26	5530.73	5556.44	5592.32	5647.47	5705.29	5717.96	5688.24	5640.9	5608	5649.02	5725.21	5776.92	5804.02	5819.53	5849.1	5886	5934.26	5980.11	5999.37	5979.4	5944.11	5915.11	5896.64	5871.07	5894.5	5952.78	6000.85	6002.54	5950.34	5881.56	5830.29	5786.73	5731.34	5689.73	5674.98	5701.78	5762.96	5830.26	5856.43	5829.22	5763.03	5678.8	5616.77	5579.23	5557.65	5549.8	5549.27
	-0.941321	5782.89	5795.05	5807.06	5811.02	5809.53	5816.08	5820.46	5806.45	5782.06	5772.89	5854.5	5931.39	5972.62	5986.04	5986.91	5993.78	6015.89	6038.27	6048.5	6033.53	5965.68	5899.96	5852.77	5834.12	5850.73	5955.26	6077.9	6183.02	6241.95	6227.37	6165.9	6086.99	6007.09	5941.69	5912.51	5945.85	6019.1	6107	6174.53	6169.76	6079.83	5963.89	5866.1	5808.13	5767.38	5744.16	5724.07	5689.33
	-0.933262	6008.75	6035.11	6029.54	6009.56	5983.82	5956.31	5935.7	5939.47	5973.36	6039.68	6138.76	6157.77	6122.24	6077.56	6063.85	6085.61	6121.18	6151.24	6154.6	6110.66	6041.65	6000.25	5998.59	6034.09	6089.42	6196.88	6313.3	6393.49	6419.66	6436.94	6382.68	6297.2	6206.8	6139.39	6149.18	6195.71	6267.7	6354.15	6440.72	6457.7	6386.47	6259.43	6117.44	6029.89	6026.42	6034.63	6027.49	5981.65
	-0.925202	6182.48	6185.63	6172.89	6173.27	6194.06	6229.34	6244.99	6251.71	6268.48	6306.33	6367.54	6358.47	6302.06	6226.69	6172.37	6236.03	6328.39	6388.87	6403.19	6374.06	6351.48	6372.12	6425.49	6487.54	6517.07	6533.78	6573.66	6609.68	6625.58	6625.72	6558.35	6456.33	6360.11	6310.05	6338.94	6406.62	6495.74	6597.51	6703.99	6742.62	6708.1	6614.67	6492.26	6405.95	6385.17	6408.95	6409.38	6325.98
	-0.917142	6241.61	6254.89	6258.03	6299.76	6393.91	6533.9	6577.56	6567.63	6538.03	6511.14	6499.97	6458.53	6407	6372.71	6385.58	6498.96	6644.11	6745.72	6795.66	6803.82	6788.86	6813.21	6855.33	6886.86	6869.01	6814.08	6794.43	6801.11	6818.7	6816.77	6751.12	6680.23	6618.36	6575.81	6575.02	6626.71	6714.27	6823.77	6936.65	6957.18	6961.49	6926.78	6860.37	6813.19	6780.12	6729.73	6643.56	6510.18
	-0.909083	6251.12	6276.57	6312.92	6424.21	6605.87	6815.57	6901.44	6862.44	6783.97	6710.98	6656.51	6607.94	6587.41	6613.83	6702.78	6875.76	7021.85	7115.41	7154.43	7145.66	7106.63	7092.14	7116.58	7148.01	7124.79	7049.57	7026.7	7032.84	7050.52	7066.96	7069.72	7068.91	7037.69	6957.52	6854.71	6823	6870.14	6968.49	7070.56	7106.64	7119.68	7104.58	7067.52	7029.79	6973.6	6874.82	6736.76	6574.52
	-0.901023	6347.06	6384.61	6498.13	6655.27	6823.41	6963.61	7011.59	7028.74	7021.36	6988.56	6923.05	6881.03	6908.56	6979.84	7077.12	7207.6	7271.93	7294.53	7294.04	7288.27	7284	7303.84	7348.6	7391.81	7391.35	7322.88	7291.35	7271.98	7266.39	7312.65	7363.17	7387.66	7340.46	7200.74	7030.21	6924.16	6910.84	6983.21	7113.77	7192.42	7223.24	7204.92	7155.19	7116.83	7011.67	6879.11	6747.97	6639.94
	-0.892964	6628.14	6695.73	6821.24	6958.96	7076.79	7146.31	7167.24	7224.11	7275.89	7298.76	7276.65	7244.15	7270.2	7338.78	7419.44	7447.84	7384.61	7315.33	7287.05	7328.81	7410.32	7496.28	7564.03	7589.99	7552.12	7499.73	7468.72	7447.49	7430.37	7416.18	7446.6	7433.85	7349.07	7192.37	7038.91	6974.32	6977.79	7043.66	7160.79	7257.77	7304.87	7286.27	7212.16	7118.19	7004.22	6889.59	6800.18	6751.13
	-0.884904	6969.13	7029.41	7121.11	7203.81	7264.58	7300.89	7350.01	7449.28	7554.68	7636.47	7668.59	7624.5	7583.1	7555.69	7534.72	7478.96	7379.11	7323.95	7325.86	7387.98	7521.04	7629.51	7670.49	7648.97	7590.08	7549.01	7509.28	7470.84	7436.2	7410.95	7384.98	7305.63	7208.12	7124.45	7078.96	7078.34	7131.36	7225.88	7339.61	7417.57	7417.41	7365.52	7281.83	7189.32	7039.37	6911.6	6813.92	6751.65
	-0.876845	7265.31	7294.47	7335.13	7377.83	7415.27	7445.29	7508.78	7637.28	7766.42	7872.18	7946.33	7907.75	7832.16	7738.85	7648.99	7593	7515.17	7465.78	7472.95	7547.03	7653.13	7715.32	7721.91	7670.41	7569.22	7496.3	7448.72	7411.7	7380.79	7357.64	7317	7258.88	7220.87	7229.22	7295.6	7339.9	7394.96	7466.62	7546.18	7539.82	7457.05	7351.69	7251.33	7175.99	7079.42	6948.79	6821.16	6724.76
	-0.868785	7475.84	7481.8	7512.12	7511.5	7510.17	7547.95	7636.21	7762.73	7908.05	8054.26	8178.5	8169.01	8070.15	7939.03	7822.39	7770.24	7727.53	7685.7	7674.82	7710.83	7770.82	7817.37	7786.59	7690.16	7561.52	7456.68	7373.53	7327.83	7318	7329.88	7354.54	7389.38	7449.62	7530.05	7583.8	7601.71	7638.67	7678.62	7690.93	7601.2	7461.41	7323.2	7219.54	7178.84	7114.06	7005.83	6876.43	6754.97
	-0.860726	7618.33	7641.05	7670.38	7672.73	7678.22	7721.19	7820.34	7944.53	8090.48	8234.39	8338.8	8286.3	8180.76	8070.98	7990.22	7967.12	7912.85	7879.21	7863.27	7863.63	7890.32	7885.13	7839.62	7754.47	7638.19	7531.96	7436.18	7375.9	7358.58	7382	7449.15	7543.9	7644.95	7726.77	7745.93	7718.52	7704.52	7697.91	7679.04	7584.41	7451.22	7332.46	7262.72	7270.11	7254.75	7157.11	7036.77	6933.71
	-0.852666	7746.71	7782.05	7779.94	7767.52	7783.95	7854.85	7951.35	8073.19	8209.79	8334.66	8413.22	8383.84	8306.8	8222.88	8153.85	8112.74	8049.12	7987.04	7942.37	7924.81	7937.2	7972.35	7986.12	7958.35	7877.86	7755.23	7670.26	7599.59	7548.5	7533.55	7557.87	7624.85	7698	7745.19	7727.07	7673.31	7622.11	7576.7	7534.14	7475.81	7414.66	7383.73	7405.31	7492.67	7505.3	7416.72	7295.6	7181.5
	-0.844607	7848.42	7864.49	7847.34	7849.84	7881.58	7942.61	8016.15	8099.27	8206.89	8327.96	8438	8444.72	8410.79	8343.67	8258.59	8179.86	8102.42	8034.11	7985.1	7969.06	8013.56	8080.32	8127.5	8122.98	8051.77	7967.48	7882.91	7799.4	7722.76	7660.91	7624.5	7625.95	7639.62	7644.93	7619.28	7568.37	7520.63	7482.13	7453.81	7424.43	7404.72	7424.11	7488.85	7590.12	7590.24	7508.15	7388.21	7253.77
	-0.836547	7846.49	7800.69	7787.09	7829.34	7903.08	7978.51	8012.27	8059.21	8124.84	8226.51	8370.39	8457.15	8458.17	8409.54	8325.67	8215.33	8104.25	8031.49	7999.08	8004.39	8039.41	8090.53	8132.33	8139.96	8101.18	8046.71	7953.68	7833.37	7712.37	7624.18	7587.16	7580.02	7574.22	7559.43	7539.01	7526.68	7529.7	7535.16	7533.84	7528.19	7547.35	7563.1	7565.37	7548.08	7504.81	7388.79	7254.97	7131.7
	-0.828488	7806.25	7737.61	7726.63	7762.92	7820.89	7871.22	7868.35	7902.7	7967.42	8076.17	8234.28	8384.13	8422.94	8381.98	8279.65	8138.09	8061.53	8026.43	8018.13	8031.78	8073.66	8113.39	8140.86	8133.31	8079.9	8004.67	7926.12	7813.65	7690.17	7592.43	7534.22	7486.93	7455.84	7447.61	7471.48	7533.4	7562.15	7548.8	7509.04	7522.68	7603.47	7629.59	7569.12	7418.5	7268.32	7144.88	7019.44	6911.8
	-0.820428	7802.33	7732.06	7673.94	7650.83	7655.42	7673.25	7673.79	7689.81	7722.5	7827.99	8040.45	8259.45	8342.27	8308.94	8207.17	8104.91	8059.26	8039.52	8052.3	8094.59	8152.75	8215.46	8231.73	8199.8	8126.93	8035.15	7950.61	7846.77	7722.81	7586.84	7477.16	7388.39	7352.14	7379.01	7466.39	7536.43	7553.46	7522.91	7472.21	7485.19	7536.67	7533.4	7462.76	7326.64	7114.1	6907.55	6742.52	6650.69
	-0.812369	7831.33	7714.25	7635.31	7593.59	7572.16	7559.96	7554.78	7553.17	7589.49	7706.55	7916.3	8108.45	8195.53	8188.58	8117.75	8028.75	8011.45	7998.11	7996.7	8023.74	8107.13	8192.07	8232.68	8195.6	8085.75	7996.09	7917.43	7800.89	7651.12	7487.12	7360.79	7307.05	7297.46	7333.09	7428.05	7505.45	7536.1	7520.16	7475.28	7455.93	7469.7	7440.77	7355.65	7212.52	7014.31	6794.48	6614.34	6515.59
	-0.804309	7739.71	7639.85	7583.91	7562.34	7560.96	7562.06	7537.87	7508.28	7536.69	7638.27	7809.99	8009.2	8075.02	8080.96	8043.12	7972.86	7937.01	7886.78	7860.9	7876.72	7940.12	8042.17	8092.37	8067.21	7970.94	7857.94	7741.04	7572.17	7387.38	7232.58	7142.89	7107.88	7125.65	7185.56	7268.16	7340.47	7415.04	7455.05	7446.92	7406.09	7376.92	7322.04	7239.79	7128.78	6956.64	6774.01	6638.17	6585.81
	-0.79625	7633.56	7610.93	7621.51	7671.58	7709.28	7705.57	7648.63	7604.16	7638.11	7746.36	7901.77	8019.8	8034	8017.62	7987.44	7951.09	7914.96	7837.28	7758.05	7711.22	7732.78	7806.54	7904.35	7952.5	7909.14	7767.65	7555.18	7291.77	7038.92	6862.02	6843.54	6874.25	6937.35	7012	7073.15	7156.82	7235.67	7285.13	7300.52	7300.5	7213.77	7134.29	7063.58	6994.17	6909.79	6807.54	6724.43	6690.69
	-0.78819	7654.54	7738.94	7831.37	7897.82	7924.69	7905.73	7840.08	7812.97	7864.55	7980.71	8117.42	8149.43	8120.33	8056.9	7978.92	7904.38	7836.09	7756.94	7660.8	7565.28	7503.42	7596.52	7714.45	7789.18	7776.42	7646.03	7386.91	7096.27	6869.97	6777.97	6810.99	6867.92	6929.42	6992.56	7058.09	7106.46	7147.43	7158.35	7125	7036.28	6951.23	6862.9	6822.33	6849.09	6839.14	6788.6	6720.86	6653.14
	-0.780131	7806.91	7913.23	7962.58	7990.22	7990.54	7967.63	7934.79	7905.51	7957	8071.22	8198.69	8213.73	8086.27	7932.61	7799.94	7717.77	7669.18	7625.54	7561.85	7493.07	7452.93	7505.69	7561.8	7580.67	7541.98	7440.88	7257.5	7081.15	6957.4	6912.67	6933.24	6980.01	7009.58	7040.33	7102.94	7136.38	7097.37	6997.89	6857.72	6711.49	6646.99	6629.61	6651.71	6693.24	6686.04	6664.9	6614.18	6528.67
	-0.772071	7951.01	7958.46	7947.89	7962.46	7980.11	7979.27	7934.88	7876.84	7854.02	7900.55	7997.57	8030.41	7927.32	7788.37	7648.02	7540.12	7537.61	7528.04	7506.26	7476.62	7447.45	7426.17	7411.62	7380.24	7328.58	7271.89	7252.75	7208.4	7163.7	7135.31	7107.63	7057.01	7030.03	7041.07	7089.46	7084.79	6982.32	6795.69	6569.54	6387.91	6378.77	6424.55	6492.68	6552.92	6563.72	6560.28	6503.21	6396.62
	-0.764012	7916.95	7851.81	7798	7813.63	7883.34	7954.23	7944.22	7792.42	7677.69	7672.1	7755.79	7772.98	7729.18	7667.4	7614.96	7594.72	7626.69	7614.01	7555.26	7478.14	7418.37	7358.28	7277.55	7209.97	7182.67	7225.14	7301.54	7340.41	7343.26	7312.07	7238.83	7109.64	6996.81	6937.79	6953.64	6977.1	6860.26	6633.89	6369.7	6187.07	6183.01	6247.74	6358.75	6484.26	6558.07	6558.49	6506.89	6408.34
	-0.755952	7850.13	7798.88	7748.6	7786.69	7891.07	7979.67	7936.11	7787.49	7686.05	7671.36	7729.14	7778.03	7770.23	7763.79	7772.86	7794.08	7774.02	7683.35	7573.19	7470.53	7392.73	7287.12	7152.92	7051.3	7018.9	7083.4	7174.06	7236.37	7285.8	7323.43	7313.97	7188.83	7026.63	6896.39	6849.36	6810.49	6680.63	6457.72	6205.66	6038.55	6063.22	6166.31	6301.38	6436	6554.9	6573.23	6538.68	6453.18
	-0.747893	7742.71	7742.04	7734.98	7778.44	7851.36	7902.08	7866.11	7762.83	7731.51	7767.61	7837.11	7866.84	7843.89	7842.48	7838.01	7808.13	7737.49	7624.11	7510.87	7415.8	7343.32	7214.87	7061.93	6926.19	6827.71	6777.31	6750.36	6827.22	6982.81	7168.09	7275.97	7173.2	7015.49	6856.77	6733.46	6646.25	6501.69	6316.92	6128.38	5989.42	6027.3	6124.65	6255.2	6391.14	6491.19	6524.4	6490.58	6401.03
	-0.739833	7641.68	7669.97	7716.87	7740.45	7746.3	7717.73	7636.88	7561.63	7611.09	7725.45	7839.19	7863.99	7806.92	7747.99	7689.23	7624.04	7526.61	7420.77	7341.74	7283.92	7229.05	7115.24	6975.99	6795.87	6614.54	6503.4	6481.07	6552.91	6718.7	6932.88	7065.64	7003.99	6882.07	6758.36	6670.61	6591.24	6460.65	6296.19	6148.93	6087.25	6078.88	6126.38	6206.81	6293.04	6340.79	6353.15	6332.66	6264.26
	-0.731774	7597.28	7618.21	7655.88	7656	7620.55	7548.29	7444.33	7372.05	7402.83	7503.98	7609.85	7618.07	7545.59	7471.42	7403.04	7341.66	7278.36	7218.74	7185.51	7163.02	7126.1	7016.95	6865.9	6703.08	6556.29	6456.27	6437.6	6506.19	6614.53	6716.96	6752.28	6726.06	6678.96	6641.87	6623.9	6545.5	6424.58	6300.13	6197.56	6140.17	6142.95	6175.12	6208.57	6223.03	6198.41	6175.53	6107.34	6010.38
	-0.723714	7581.44	7518.72	7466.94	7455.13	7435.41	7388.14	7301.98	7184.07	7150.08	7183.67	7239.4	7246.64	7195.18	7148.98	7130.93	7147.38	7182.87	7166.98	7146.86	7107.18	7034.07	6937.32	6795.69	6638.88	6501.84	6423.31	6411.07	6439.47	6481.62	6505.22	6460.05	6398	6380.15	6389.48	6402.96	6386.46	6288.51	6192.32	6121.61	6087.71	6124.75	6148.88	6143.29	6102.86	6031.75	5915.03	5816.89	5746.91
	-0.715654	7390.33	7290.68	7269.65	7284.41	7295.99	7276.19	7200.57	7047.14	6959.11	6936.52	6948.68	6944.25	6881.1	6906.39	6992.98	7109.44	7209.26	7200.73	7161.06	7096.85	7006.92	6870.78	6724.94	6583.78	6460.27	6367.61	6325.8	6343.95	6345.1	6309.62	6260.95	6196.43	6158.27	6142.53	6141.04	6138.19	6082.37	6023.13	5975.1	5946.87	5956.66	5962.97	5960.91	5935.13	5856.9	5696.06	5572.35	5519.13
	-0.707595	7190.75	7080.66	7063.81	7126.65	7174.52	7166.86	7082.51	6953.56	6838.24	6774.72	6746.6	6716.73	6736.29	6848.29	7002.94	7154.61	7246.62	7218.71	7168.95	7096.05	6989.84	6817.2	6658.26	6520.09	6402.6	6307.5	6293.34	6319.29	6329.16	6301.87	6235.89	6136.87	6049.05	5990.81	5962.91	5927.03	5883.42	5834.76	5788.71	5754.08	5741.36	5743.84	5732.41	5689.58	5601.16	5487.6	5405.61	5390.44
	-0.699535	7136.81	7038.16	7021.25	7024.74	7028.68	7010.48	6952.89	6854.01	6763.91	6720.48	6718.26	6738.65	6813.84	6941.62	7075.71	7178.67	7209.42	7160.09	7129.35	7080.87	6988.58	6851.87	6676	6517.62	6406.77	6361.88	6351.04	6349.91	6324.96	6270.18	6195.34	6083.64	5974.84	5874.88	5789.71	5729.75	5693.17	5654.81	5604.77	5545.67	5564.4	5615.98	5649	5634.81	5551.94	5415.81	5304.18	5251
	-0.691476	7306.93	7178.18	7087.4	7036.09	6983.14	6929.87	6883.18	6862.19	6840.31	6865.85	6904.83	6907.81	6931.15	7010.03	7085.13	7125.57	7113.24	7057.97	7015.31	6966.48	6895.49	6787.72	6648.28	6517.4	6412.03	6340.94	6285.43	6191.26	6103.35	6038.16	6000.74	5982.57	5948.11	5867.83	5735.97	5582.32	5535.05	5514.76	5511.11	5524.19	5581.15	5642.88	5680.94	5673.44	5599.35	5443.74	5298.04	5185.36
	-0.683416	7538.94	7377.13	7241.95	7108.88	7010.4	6958.99	6955.07	6973.35	7037.4	7101.72	7132.8	7107.22	7076.64	7083.33	7079.44	7050.15	6997.52	6877.95	6790.52	6726.47	6677.36	6634.88	6548.17	6443.92	6324.77	6196.71	6099.12	5977.61	5885.17	5844.93	5868.04	5906.29	5897.22	5812.63	5655.24	5470.43	5408.53	5412.16	5453.13	5506.85	5559.97	5625.79	5676.18	5686.02	5629.12	5485.27	5313.14	5172.6
	-0.675357	7603.72	7459.53	7313.7	7144.26	7016.5	6959.87	6987.7	7091.45	7207.7	7313.65	7352.84	7281.37	7174.83	7098.99	7027.27	6934.98	6795.51	6662.39	6545.04	6465.32	6426.13	6404.7	6360.74	6288.59	6205.52	6123.27	6014.65	5900.15	5819.19	5779.15	5774.73	5782.65	5753.75	5687.71	5587.07	5457.93	5451.75	5491.18	5537.36	5557.08	5519.08	5509.52	5513.54	5500.67	5434.4	5362.46	5288.18	5205.42
	-0.667297	7483.4	7356.82	7245.21	7103.64	6993.93	6968.87	7045.29	7178.88	7296.43	7357.45	7355.01	7295.09	7214.68	7137	7011.77	6847.68	6679.99	6527.74	6409.29	6325.79	6276.23	6257.67	6236	6195.4	6155.71	6129.34	6092.31	5999.49	5920.65	5861.48	5808.99	5738.97	5663.31	5591.22	5525.64	5464.34	5511.21	5560.46	5579.91	5550.15	5469.49	5390.67	5316.82	5248.44	5186.6	5165.82	5151.5	5140.11
	-0.659238	7295.81	7203.56	7145.71	7073.24	7012.07	7010.46	7073.41	7134.5	7205.22	7247.69	7248.26	7207.06	7170.55	7127.6	7019.26	6848.35	6643.83	6475.19	6347.23	6254.51	6203.43	6215.22	6213.07	6191.57	6169.66	6161.53	6166.95	6088.05	6002.5	5921.39	5838.95	5712.37	5607.37	5513.72	5445.77	5442.71	5508.14	5554.63	5562.9	5524.23	5443.43	5339.34	5208.93	5071.05	4953.86	4920.95	4962.73	5000
	-0.651178	7103.56	7054.64	7040.7	6993.51	6949.15	6931.46	6944.3	6964.73	6968.83	6988.32	7006.22	7009.25	7011.5	7004.46	6927.12	6797	6655.5	6505.12	6374.44	6264.95	6186.19	6157.1	6122.3	6105.59	6105.12	6116.79	6133.5	6091.92	6011.06	5901.62	5774.75	5635.86	5532.07	5454.52	5412.13	5427.32	5495.97	5532.19	5523.19	5470.02	5399.35	5287.49	5136.31	4974.15	4839.85	4812.83	4813.35	4831.34
	-0.643119	6886.84	6832.62	6793.66	6721.7	6689.22	6693.82	6722.08	6743.53	6762.33	6758.72	6752.04	6758.14	6778.44	6761.72	6721.41	6672.82	6629.25	6553.55	6422.23	6272.36	6133.87	6039.96	5976.28	5936.52	5961.35	6056.11	6151.28	6122.91	5991.21	5806.04	5624.48	5487.91	5422.28	5398.38	5405.03	5436.48	5474.16	5471.31	5418.28	5327.3	5258.52	5164.03	5025.14	4888.67	4806.88	4780.52	4741.74	4705.93
	-0.635059	6625.35	6511.38	6403.67	6340.42	6346.2	6406.06	6494.11	6565.66	6582.23	6568.47	6537.64	6506.62	6508.25	6555.35	6598.51	6626.11	6626.34	6515.92	6383.07	6236.35	6083.73	5935.13	5852.75	5845.21	5912.42	6024.46	6087.2	5974.32	5801.27	5612.69	5445.95	5343.95	5308.1	5289.92	5276.82	5269.61	5270.98	5237.89	5170.58	5081.02	5005.68	4906.07	4814.66	4749.27	4719.65	4698.56	4646.96	4588.06
	-0.627	6466.96	6335.13	6193.46	6072.01	6065.8	6132.02	6233.52	6326.14	6353.43	6328.66	6284.93	6256.97	6294.47	6361.28	6424.13	6458.63	6441.85	6339.18	6222.69	6108.47	5999.39	5892.68	5806.36	5767.13	5777.51	5812.4	5793.9	5655.52	5489.07	5343.75	5249.63	5163.88	5130.48	5094.02	5038.85	4963.51	4903.93	4854.41	4809.03	4772.25	4767.04	4719.76	4673.2	4641.83	4628.75	4588.42	4510.86	4434.17
	-0.61894	6376.58	6277.79	6159.61	6013.85	5928.14	5925.22	5973.32	5995.88	6005.21	5990.22	5964.06	5940.01	5935.45	5939.29	5946.92	5957.94	5964.92	5912.61	5887.12	5840.35	5762.99	5661.75	5576.9	5522.69	5503.26	5497.04	5439.87	5302.58	5187.1	5098.5	5032.47	4982.3	4927.47	4857.34	4766.29	4652.2	4556.41	4506.49	4507.35	4548.29	4595.48	4612.88	4629.85	4617.44	4554.16	4463.53	4365.06	4277.41
	-0.610881	6220.57	6163.26	6075.57	5980.03	5886.01	5820.48	5778.25	5735.05	5688.05	5659.87	5635.97	5604.18	5551.83	5483.68	5437.16	5430.58	5460.58	5434.12	5436.69	5410.43	5351.93	5277.28	5216.38	5179.91	5156.53	5130.68	5076.01	4985.13	4909.03	4862.93	4841.93	4774.56	4670.23	4564.99	4462.79	4361.45	4300.31	4291.83	4328.34	4402.63	4505.2	4570.75	4592.79	4565.23	4485.59	4351.9	4223.09	4127.58
	-0.602821	5905.69	5890.75	5866.13	5881.61	5859.42	5799.47	5705.22	5585.58	5505.18	5450.4	5408.89	5367.43	5307.14	5225.61	5202.61	5218.29	5236.75	5180.32	5142.18	5097.01	5038.7	4967.56	4904.96	4855.02	4810.38	4762.91	4700.87	4643.82	4627.49	4641.92	4660.63	4602.3	4525.78	4419.25	4307.66	4224.83	4177.38	4186.93	4235.03	4310.94	4406.01	4454.52	4453.56	4395.54	4283.56	4148.57	4008.79	3905.26
	-0.594762	5512.83	5503.6	5544.63	5635.73	5669.11	5630.07	5524.36	5373.08	5277.48	5252.2	5231.1	5186.91	5124.59	5092.69	5104.57	5129.11	5131.97	5063.03	4975.47	4911.28	4864.78	4815.23	4700.01	4576.76	4473.53	4398.38	4346.41	4321.75	4341.65	4399.89	4475.88	4507.7	4472.32	4395.23	4293.83	4188.31	4118.81	4085.87	4096.57	4145.35	4214.47	4193.45	4126.93	4031.54	3920.43	3800.03	3714.07	3656.32
	-0.586702	5056.63	5075.49	5141.68	5247.53	5272.25	5217.98	5106.03	4972.96	4916.63	4909.35	4902.2	4888.93	4898.58	4914.21	4930.94	4932.57	4900.81	4801.43	4723.07	4672.94	4624.49	4544.73	4408	4266.04	4170.75	4136.49	4156.07	4174.18	4200.28	4235.95	4276.88	4304.68	4315.91	4286.02	4220.29	4131.71	4042.51	3970.22	3932.1	3922.73	3920.37	3849.51	3744.33	3621.23	3496.34	3391.44	3361.27	3379.47
	-0.578643	4698.69	4722.81	4778.94	4846.7	4825.21	4730.98	4601.43	4483.13	4406.01	4403.02	4437.56	4486.82	4530.71	4548.07	4562.26	4562.61	4537.96	4470.29	4379.76	4309.46	4246.61	4169.5	4051.97	3947.06	3907.51	3935.37	4003.88	4037.68	4048.48	4044.42	4031.38	4011.91	4001.67	3986	3964.69	3937.86	3892.55	3813.25	3731.86	3654.45	3575.79	3504.87	3434.78	3355.97	3261.99	3148.45	3089.71	3124.63
	-0.570583	4464.23	4487.8	4525.36	4528.08	4445.6	4324.71	4190.44	4067.02	3991.25	3974.11	4009.68	4073.06	4121.24	4168.68	4204.52	4235.84	4250.93	4195.85	4082.04	3989.52	3915.08	3844.86	3762.15	3691.95	3651.83	3645.45	3669.54	3736.16	3763.96	3753.86	3709.14	3635.64	3600.24	3612.34	3642.96	3662.53	3659.37	3600.21	3509.04	3408.49	3325.58	3253.89	3187.03	3110.28	3016.07	2904.64	2879.01	2912.82
	-0.562524	4304.81	4313.06	4320.37	4311.59	4220.36	4103.55	3975.9	3849.42	3759.07	3720.23	3712.4	3724.94	3748.83	3809.92	3874.14	3938.77	3978.34	3920.48	3823.74	3748.38	3692.93	3651.69	3631.36	3576.38	3484.46	3393.01	3358.61	3420.05	3473.53	3460.73	3372.04	3253.72	3217.33	3224.32	3265.39	3324.5	3345.62	3337.45	3296.46	3231.88	3160.57	3103.75	3040.07	2958.41	2867.23	2806.98	2771.88	2787.22
	-0.554464	4129.57	4104.38	4075.81	4065.35	4007.28	3918	3812.73	3703.71	3578.94	3503.46	3450.71	3411.71	3384.21	3455.45	3561.82	3640.99	3657.35	3594.16	3517.36	3464.08	3437.7	3434.76	3438.52	3376.93	3271.69	3168.21	3122.9	3159.71	3180.35	3135.92	3025.45	2897.53	2869.48	2914.32	2984.55	3044.42	3101.39	3127.29	3132.46	3120.11	3093.15	3058.25	2986.81	2908.96	2840.59	2787.94	2743.31	2715.78
	-0.546405	3804.71	3749.72	3716.11	3715.24	3674.88	3618.18	3542.58	3450.93	3382.21	3273.3	3175.01	3108.76	3088.89	3162.07	3238.82	3278.57	3260.93	3178.76	3103.65	3076.75	3084.68	3103.3	3077.19	3025.17	2964.29	2907.77	2870.57	2892.22	2886.76	2832.59	2740.83	2655.52	2674.05	2741.4	2827.68	2907.35	2957.5	2963.77	2961.44	2954.88	2941.69	2913.73	2881.35	2845.64	2801.11	2733.22	2640.66	2572.45
	-0.538345	3430.88	3382.2	3356.69	3335.16	3310.9	3282.77	3246.58	3199.28	3140.16	3065.59	2985.86	2921.25	2895.21	2921.42	2936.35	2911.71	2851.85	2790.95	2788.35	2795.06	2795.5	2781.23	2756.48	2741.06	2720.24	2700.09	2689.95	2686.77	2680.31	2638.56	2568.99	2510.37	2511.96	2558.39	2636.39	2724.42	2771.87	2760.85	2728.91	2682.23	2626.13	2616.52	2627.06	2641	2637.21	2582.8	2486.9	2428.06
	-0.530286	3087.41	3064.32	3058.54	3071.22	3082.82	3068.69	3043.72	3016.62	2967.96	2908.72	2855.04	2803.96	2750.38	2717.99	2674.76	2617.85	2564.37	2550.11	2555.4	2575.48	2587.34	2583.51	2590.79	2601.8	2582.88	2545.94	2512.49	2514.86	2512.57	2491.72	2451.82	2400.92	2384	2400.07	2448.65	2512.88	2533.18	2498.95	2441.11	2379.42	2335.76	2362.88	2393.43	2414.86	2413.27	2369.67	2301.51	2265.25
	-0.522226	2763.32	2767.07	2789.05	2840.68	2874.16	2885.83	2857.48	2787.67	2716.42	2684.53	2653.98	2624.63	2599.94	2555.58	2495.62	2444.93	2412.23	2398.34	2415.57	2442.54	2473.38	2500.41	2509.11	2499.52	2467.64	2426.97	2393.57	2383.47	2393.06	2381.7	2340.58	2275.96	2255.22	2255.17	2267.13	2279.75	2272.25	2246.3	2210.19	2175.51	2154.24	2158.12	2196.16	2221.39	2218.71	2187.86	2166.08	2171.72
	-0.514166	2449.6	2504.42	2545.83	2573.8	2606.13	2607.37	2575.56	2520.21	2475.41	2465.13	2468.69	2464.68	2436.89	2407.48	2353.86	2297.24	2257.17	2255.36	2304.32	2350.97	2389.28	2412.44	2408.52	2391.69	2352.43	2309.88	2280.03	2244.89	2208.18	2168.08	2131.27	2109.17	2128.72	2141.26	2138.01	2119.56	2100.99	2075.26	2033.1	1996.11	1985.49	2003.72	2034.23	2049.29	2053.88	2070.05	2091.83	2093.66
	-0.506107	2220.71	2258.24	2275.76	2293.63	2328.74	2360.58	2373.25	2365.16	2359.69	2362.47	2353.4	2334.39	2307.4	2255.66	2198.74	2143.62	2104.06	2098.15	2155.92	2224.08	2263.19	2265.52	2261.86	2242.63	2190.68	2132.09	2089.68	2059.38	2021.45	1979.75	1947.39	1942.5	1995.32	2025.99	2038.88	2033.11	1999.56	1938.75	1871.13	1826.97	1829.92	1878.33	1911.23	1938.14	1963.12	1988.8	1997.93	1982.54
	-0.498047	1998.89	1998.67	2010.9	2056.15	2128.9	2200.1	2257.22	2291.03	2292.66	2285.66	2262.4	2224.26	2177.16	2142.86	2084.33	2030.33	1995.34	1990.61	2037.7	2094.95	2128.29	2128.01	2107.27	2045.76	1962.69	1888.43	1844.78	1828.25	1818.71	1815.62	1823.05	1846.01	1885.09	1909.46	1918.41	1904.22	1847.95	1751.63	1670.62	1635.07	1658.76	1706.65	1750.24	1782.82	1810.71	1844.02	1817.57	1771.88
	-0.489988	1824.24	1785.77	1775.64	1817.97	1890.43	1984.07	2067.63	2117.69	2111.46	2091.79	2074.12	2064.83	2061.31	2027.77	1971.16	1914.37	1886.23	1914.52	1958.79	1999.38	2019.09	2005.44	1945.94	1871.22	1782.69	1702.18	1650.08	1650.98	1673.89	1709.42	1751.75	1792.61	1788.65	1775.59	1756.16	1722.03	1651.61	1557.76	1489.07	1454.35	1459.59	1518.65	1577.14	1618.43	1636.08	1627.17	1591.85	1548.62
	-0.481928	1670.81	1624.12	1610.16	1640.9	1698.9	1763.29	1818.11	1849.82	1842.65	1833.64	1838.57	1853.16	1866.76	1848.02	1814.14	1796.53	1790.18	1783.95	1801.07	1820.85	1820.58	1801.67	1784.35	1724.34	1667.64	1613.13	1566.54	1559.42	1604.56	1663.1	1704.9	1703.22	1662.62	1621	1582.47	1541.8	1485	1411.62	1357.68	1334.87	1346.87	1382.47	1427.04	1461.54	1478.14	1470.83	1415.28	1387.33
	-0.473869	1548.37	1531.9	1534.44	1549.75	1574.76	1584.62	1585.23	1582.52	1584.39	1594.07	1624.61	1663.24	1693.69	1686.06	1659.99	1635.26	1614.9	1599.88	1600.8	1593.45	1604.38	1623.37	1614.89	1588.24	1552.76	1526.69	1516.12	1502.8	1539.51	1572.74	1588.55	1578.69	1526.25	1491.63	1457.02	1414.95	1362.31	1297.42	1253.82	1237.44	1249.33	1283.92	1314.92	1336.6	1345.18	1338.42	1323.01	1302.39
	-0.465809	1470.14	1464.46	1471.68	1489.1	1486.26	1471.96	1444.58	1414.69	1404.16	1423.89	1446.54	1466.67	1477.42	1464.48	1444.24	1421.59	1399.81	1383.02	1384.14	1396.23	1426.71	1465.58	1491.53	1475.09	1469.86	1462.27	1447.28	1433.73	1450.51	1456.57	1446.75	1424.96	1424.67	1400.91	1373.17	1340.15	1290.08	1240.92	1208.23	1188.61	1181.96	1197.63	1207.93	1221.9	1228.92	1218.56	1215.05	1229.91
	-0.45775	1360.43	1370.73	1387.03	1390.34	1381.97	1346.51	1313.62	1301.09	1322.99	1324.82	1320.32	1308.74	1292.19	1278.41	1265.74	1245.97	1229.84	1227.91	1239.44	1285.62	1333.49	1376.82	1418.27	1396.33	1377.94	1365.25	1354	1328.15	1326.97	1318.71	1309.64	1308.22	1315.44	1314.84	1308.94	1292.41	1256.49	1231.15	1203.61	1180.2	1163.39	1150.32	1128.67	1121.01	1126.69	1139.37	1135.25	1119.29
	-0.44969	1267.12	1300.31	1323.2	1322.64	1299.14	1264.36	1241.46	1241.7	1270.65	1259.61	1223.95	1182.37	1154.55	1169.77	1147.08	1140.23	1143.28	1149.05	1172.38	1220.27	1272.51	1306.71	1298.68	1269.47	1262.33	1254.48	1240.92	1237.28	1227.63	1215.21	1206.35	1205.07	1204.87	1196.72	1195.6	1201.58	1209.29	1223.21	1210.09	1176.75	1132.44	1093.75	1079.46	1070.48	1063.03	1055.25	1048.38	1012.83
	-0.441631	1205.35	1220.81	1220.54	1212.39	1217.47	1224.47	1236.74	1249.87	1254.62	1202.58	1137.53	1087.56	1062.62	1054.49	1063.45	1075.94	1087.93	1101.55	1143.14	1188.06	1228.03	1245.55	1221.63	1177.08	1128.61	1099.48	1096.43	1111.68	1125.91	1129	1117.74	1094.42	1079.85	1065.54	1070.41	1094.19	1128.92	1144.33	1124.03	1093.69	1062.14	1021.1	986.39	973.526	968.78	959.024	946.655	934.544
	-0.433571	1135.66	1142.73	1155	1161.82	1169.08	1203.74	1235.41	1243.04	1208.73	1147.55	1075.92	1023.19	997.324	987.644	995.712	1003.55	1014.73	1035.39	1080.61	1125.55	1160.67	1168.61	1132.41	1067.33	1006.23	973.015	973.992	1002.11	1016.86	1017.63	1017.28	1017.76	981.938	954.591	946.629	957.789	982.813	996.965	996.88	993.073	981.713	942.221	901.364	882.254	880.857	889.475	892.793	887.399
	-0.425512	1082.6	1064.55	1059.94	1075.07	1098.32	1135.77	1158.35	1160.95	1143.58	1081	1021.07	974.933	941.923	911.245	921.527	939.417	953.225	959.881	977.025	1020.34	1044.46	1040.54	1008.6	958.377	920.684	905.605	911.049	924.949	930.256	930.097	926.92	918.005	883.767	852.181	839.74	845.308	862.145	871.105	872.612	875.224	871.009	834.645	809.71	812.918	831.116	850.474	856.428	856.462
	-0.417452	984.307	967.514	964.283	975.242	985.671	1003.84	1019.72	1030.85	1034.85	1011.16	976.168	934.116	893.866	869.8	870.777	871.394	869.123	869.322	897.504	917.688	923.916	916.441	897.062	865.158	842.806	839.466	850.216	859.773	845.054	838.113	831.583	822.823	820.312	796.4	783.385	784.277	795.495	800.951	803.085	804.792	805.879	803.908	800.976	796.219	803.184	824.896	832.108	830.367
	-0.409393	895.31	885.495	884.18	887.825	893.285	904.787	921.791	937.843	945.777	941.962	917.707	888.196	859.519	834.257	829.865	825.176	820.8	821.232	840.714	841.425	841.698	831.62	804.247	795.101	800.612	807.346	808.076	797.23	773.433	750.887	741.242	748.801	766.838	787.524	804.04	812.022	806.821	774.119	752.854	761.104	788.952	806.081	802.035	790.912	779.788	773.923	776.821	780.741
	-0.401333	838.232	826.446	812.593	805.336	823.321	864.896	889.758	895.824	887.481	871.587	849.618	831.225	818.277	809.073	788.886	783.856	775.77	763.842	774.927	782.017	783.295	777.296	766.894	778.856	787.802	784.671	769.969	748.651	717.105	696.764	694.069	709.226	733.658	760.381	782.258	792.411	785.794	764.17	760.191	767.805	782.483	798.843	769.586	748.55	733.294	723.039	721.81	725.472
	-0.393274	800.552	785.033	776.577	783.072	801.115	819.381	832.583	836.258	828.173	814.598	788.761	762.957	741.606	726.437	708.883	699.875	700.87	710.773	725.046	736.36	731.326	724.994	730.409	745.008	743.579	733.972	715.374	685.098	656.767	641.285	646.149	668.2	689.242	708.187	728.702	746.304	755.111	742.004	739.429	750.024	762.047	755.5	726.407	698.314	679.409	668.817	648.541	649.51
	-0.385214	772.379	772.685	773.907	775.464	767.719	764.68	752.109	746.231	754.931	739.564	720.416	692.524	660.877	634.402	622.328	631.94	651.716	672.151	682.186	672.595	662.439	660.579	669.611	672.745	672.726	663.985	652.936	648.823	631.436	607.973	598.746	611.469	643.615	673.579	694.371	701.037	693.262	687.71	687.332	699.308	709.546	694.947	659.606	624.966	595.617	576.176	574.233	594.672
	-0.377155	713.822	717.358	713.292	702.368	694.8	686.921	682.44	684.64	693.214	695.673	662.303	627.54	605.213	604.117	623.915	633.756	647.167	661.674	659.969	654.154	659.788	657.413	638.239	627.047	607.637	601.014	607.126	618.884	605.205	592.844	595.09	613.496	639.481	659.471	666.317	662.904	652.629	638.176	624.136	616.677	612.415	604.287	577.253	555.611	550.027	559.416	567.127	579.629
	-0.369095	659.352	662.981	663.443	658.498	649.845	654.502	647.356	636.709	630.871	636.803	613.96	595.113	592.717	613.076	639.917	664.28	668.277	650.783	622.909	620.035	624.937	623.517	607.374	578.08	578.487	588.304	600.456	608.494	591.826	565.872	560.633	578.719	602.732	597.386	596.595	594.949	588.285	578.119	558.555	542.957	529.479	513.561	512.365	527.504	545.225	559.946	572.332	585.907
	-0.361036	608.947	611.536	618.003	623.625	617.445	606.764	605.77	602.934	590.958	571.569	561.279	579.015	604.746	615.952	637.255	649.802	641.814	618.309	596.082	595.278	586.68	571.942	555.5	548.807	556.854	578.204	600.43	608.537	581.699	558.807	546.697	542.533	536.375	535.758	529.69	528.277	534.981	536.927	523.816	512.604	505.513	502.207	507.194	532.071	554.151	568.095	581.982	601.678
	-0.352976	583.518	598.433	606.699	605.91	601.18	597.411	593.312	585.485	572.215	554.179	541.446	554.887	587.214	623.133	622.314	613.879	596.204	578.488	576.841	568.5	561.66	553.003	543.812	544.406	558.809	572.977	577.698	568.215	564.713	546.665	528.004	509.558	485.855	465.341	458.707	469.937	494.074	505.823	495.664	497.896	505.053	505.161	515.585	527.684	539.731	552.508	568.973	570.108
	-0.344917	567.667	580.675	580.836	578.463	587.144	582.397	582.571	577.928	560.787	523.284	522.057	533.69	547.69	554.084	536.537	529.524	531.103	535.028	532.221	522.871	515.255	521.846	538.878	536.948	541.524	542.563	534.434	516.024	507.577	514.376	510.767	494.318	472.488	457.67	460.351	472.58	485.581	485.267	487.799	481.553	473.861	473.119	474.426	484.223	490.267	493.591	503.918	516.975
	-0.336857	544.544	565.608	578.425	584.678	585.528	572.7	560.318	545.278	526.645	506.034	505.7	502.709	496.382	487.307	472.582	467.093	465.772	471.487	488.385	484.377	487.187	498.08	513.178	520.696	509.211	492.636	480.551	479.226	483.956	474.296	467.524	461.355	447.202	453.446	476.085	493.236	494.905	483.749	473.108	476.193	485.67	492.073	486.777	473.487	459.586	452.802	462.918	464.97
	-0.328798	491.302	517.692	536.747	543.784	537.484	524.747	509.933	496.766	489.625	495.418	492.452	484.109	471.117	458.411	469.473	459.814	445.59	433.721	429.687	444.914	454.355	469.682	487.765	489.22	472.138	460.074	455.431	458.083	464.202	462.778	459.954	453.509	440.258	456.107	482.361	504.87	514.552	504.065	489.531	486.755	489.877	491.157	481.581	471.753	465.055	462.54	464.276	474.829
	-0.320738	460.632	471.085	478.431	482.917	485.013	469.707	460.668	455.625	451.614	443.963	461.166	467.201	468.976	469.371	452.427	439.787	425.113	417.478	427.392	433.997	447.069	454.22	452.144	443.982	444.425	442.562	446.949	459.439	459.05	446.048	442.727	448.763	458.528	478.125	511.875	538.379	543.241	512.719	493.364	483.996	482.693	486.497	488.728	493.661	490.718	483.61	481.887	478.554
	-0.312678	420.495	421.575	421.745	421.805	421.634	415.242	422.776	439.125	459.085	475.624	469.556	474.352	474.027	459.114	435.797	418.359	409.504	404.488	399.603	422.091	436.731	446.45	450.781	447.021	439.611	439.12	450.01	468.428	467.586	459.015	454.498	454.907	459.668	480.504	510.598	530.612	530.939	506.589	466.819	455.103	461.821	474.226	474.785	475.434	474.779	470.868	461.842	459.138
	-0.304619	391.443	383.726	382.293	380.291	371.98	393.271	422.279	455.438	480.968	479.295	473.452	466.849	455.967	444.341	452.615	437.184	420.173	406.661	399.796	407.966	414.267	419.751	425.177	431.351	430.704	435.149	446.462	460.067	455.376	455.058	457.128	462.004	469.635	472.595	484.474	492.246	486.026	454.925	437.917	434.359	436.893	438.437	430.833	435.688	432.649	425.235	423.665	439.511
	-0.296559	374.451	364.339	356.682	349.837	345.56	374.049	405.276	433.975	455.586	465.315	454.06	456.456	464.303	471.395	472.946	457.096	440.691	422.495	402.378	401.413	397.929	402.058	410.422	412.707	424.908	432.649	440.159	448.863	455.483	449.819	454.505	461.021	459.072	458.199	462.63	468.318	470.783	464.03	446.167	433.025	419.103	403.547	398.882	398.41	396.72	394.394	393.058	389.71
	-0.2885	376.227	371.142	356.806	341.466	336.195	360.135	390.519	411.364	424.793	440.598	436.097	441.769	454.015	468.043	475.48	467.825	455.476	435.948	407.553	376.49	364.125	367.49	384.092	409.969	424.748	427.854	425.881	427.325	447.682	459.668	463.857	460.899	453.381	454.791	469.768	479.707	472.858	438.705	416.257	397.219	385.679	384.14	393.825	384.144	372.055	360.853	352.693	362.705
	-0.28044	379.251	357.922	341.804	333.542	335.077	359.85	385.764	401.844	405.374	397.806	410.254	423.619	434.981	443.557	450.78	448.077	432.446	408.273	382.402	370.981	370.334	387.758	415.624	439.717	442.738	437.475	435.225	439.043	442.963	440.557	432.349	426.389	430.009	446.555	461.114	466.725	461.396	445.408	424.044	403.777	388.658	379.808	373.836	388.691	386.282	370.548	352.806	351.87
	-0.272381	367.757	367.386	360.119	353.875	354.918	363.393	372.057	374.915	377.293	386.883	383.658	391.156	406.123	422.382	428.506	403.853	389.964	384.951	384.199	380.97	385.867	409.464	438.578	452.764	445.611	431.488	418.158	411.468	417.836	423.474	433.938	438.694	430.656	418.202	429.879	440.616	448.26	457.425	448.528	432.626	409.545	388.513	398.511	396.696	398.325	394.142	376.414	369.498
	-0.264321	365.868	372.644	377.541	380.548	382.873	389.296	391.823	380.575	365.52	361.073	365.998	380.15	387.092	383.324	374.715	375.002	373.278	372.686	374.566	374.168	386.773	408.757	433.413	451.111	430.099	415.463	407.707	401.471	384.165	406.55	419.752	420.917	413.006	411.963	423.332	432.836	440.826	450.894	442.978	434.863	424.535	413.852	410.692	408.454	401.156	389.889	376.619	363.838
	-0.256262	361.656	375.492	390.796	406.127	417.487	410.944	400.222	383.095	368.907	366.789	357.772	348.926	344.896	347.658	357.77	367.677	371.023	372.244	371.935	360.345	373.104	387.973	397.861	398.971	396.146	388.157	382.09	381.368	387.869	387.587	392.227	401.851	411.852	402.426	400.466	398.166	396.608	398.612	400.617	408.293	417.111	422.062	415.157	401.527	391.192	381.952	370.96	355.716
	-0.248202	352.809	373.446	395.052	407.418	405.624	393.366	401.517	401.106	389.685	369.058	339.069	333.092	332.145	336.221	354.958	354.862	354.208	352.322	349.44	347.8	343.904	345.04	346.72	343.95	342.162	342.087	346.216	351.531	350.884	368.936	375.416	377.814	380.634	380.94	388.501	381.441	365.701	353.069	351.283	361.346	371.556	377.816	381.045	377.845	371.386	366.344	365.59	365.278
	-0.240143	371.645	372.858	380.529	387.409	391.917	402.772	398.395	396.936	384.745	351.177	325.373	310.59	314.561	327.626	330.415	337.776	335.841	331.192	330.417	343.125	349.578	345.324	340.595	342.28	322.86	320.304	320.706	323.63	334.684	352.67	360.869	359.866	355.91	369.722	374.099	362.651	344.541	332.118	338.614	333.684	329.962	330.469	332.211	337.464	335.51	339.222	353.39	352.787
	-0.232083	373.748	368.16	366.904	367.918	371.59	382.488	384.137	378.626	368.481	356.046	341.526	333.878	323.925	317.242	324.599	324.726	330.889	335.924	334.797	323.002	314.972	315.934	314.077	301.663	299.139	292.608	292.378	298.815	308.089	318.301	326.662	333.02	335.573	328.384	330.765	329.937	326.596	323.601	327.2	325.19	330.045	341.234	349.858	355.218	353.709	349.38	344.978	339.622
	-0.224024	371.017	353.7	344.342	338.322	336.259	345.776	354.91	361.936	358.441	343.567	348.773	330.124	313.962	306.345	307.704	318.807	322.936	321.886	314.519	295.761	291.696	288.681	285.732	283.452	286.229	289.94	301.662	314.132	314.671	310.191	302.521	296.007	292.44	290.865	301.836	321.859	335.252	331.935	344.982	351.99	361.326	370.066	368.817	362.644	352.454	341.356	332.72	332.405
	-0.215964	369.745	349.609	333.795	311.903	289.145	288.608	307.275	320.712	337.296	358.406	355.362	355.511	341.102	318.521	301.293	305.59	314.689	312.48	303.215	311.781	307.523	297.905	288.804	285.326	292.615	303.919	314.877	318.353	307.345	306.915	295.194	290.855	299.825	315.78	318.471	326.086	344.102	370.071	364.368	348.175	344.454	353.58	365.807	352.907	340.992	329.013	318.513	317.728
	-0.207905	360.795	338.314	312.144	290.485	282.009	298.441	307.263	322.922	342.573	359.768	356.631	333.944	320.231	314.246	309.474	313.173	316.957	321.592	323.798	316.131	303.488	288.752	284.623	294.68	296.82	303.842	307.897	312.022	320.906	321.956	326.222	319.614	304.267	299.329	315.751	337.408	357.236	367.89	353.993	344.579	338.857	332.182	318.061	312.571	311.245	311.415	315.602	337.528
	-0.199845	325.247	311.353	293.003	287.065	293.997	302.977	316.371	331.553	340.527	340.72	340.871	340.597	339.378	334.19	323.652	324.839	336.645	336.88	324.545	311.894	286.106	286.104	292.574	293.493	293.068	304.173	312.92	315.858	312.403	312.745	315.431	311.244	303.536	307.306	315.417	321.896	329.228	337.595	337.115	339.053	333.756	324.546	319.145	320.497	312.708	310.622	316.346	314.201
	-0.191786	310.9	304.268	297.037	297.97	307.568	321.538	311.492	319.436	330.563	335.955	335.164	332.597	320.114	311.526	319.018	322.575	325.649	325.465	321.474	314.326	309.066	297.915	292.998	298.953	307.267	297.533	297.658	302.221	302.011	302.352	296.609	294.29	297.835	305.646	311.693	313.663	310.871	305.726	310.897	314.863	322.936	326.252	312.826	295.329	298.599	306.373	311.495	314.405
	-0.183726	300.108	306.792	312.133	315.843	316.902	314.155	326.019	317.049	307.81	307.232	309.255	296.377	290.318	289.289	291.311	309.445	320.649	317.966	307.442	302.037	298.264	293.878	295.219	301.916	302.026	304.593	311.196	317.046	318.142	322.19	313.787	309.642	309.567	303.913	302.622	304.135	304.833	302.829	299.752	301.957	307.204	310.455	306.843	308.637	303.327	305.953	316.134	317.313
	-0.175667	323.799	305.901	309.299	312.983	312.627	309.358	301.301	291.675	282.697	278.391	287.014	294.038	295.826	291.742	282.813	275.786	279.536	279.984	279.33	285.59	300.168	309.647	312.239	310.031	311.427	302.112	296.84	300.196	313.538	327.349	335.795	336.85	327.935	306.246	308.183	301.358	295.072	294.678	299.68	304.188	302.281	294.174	282.755	287.02	291.157	293.912	297.815	309.802
	-0.167607	295.794	296.917	302.796	302.34	297.882	295.569	285.152	282.606	276.13	269.551	284.995	294.126	307.893	311.89	298.303	286.26	270.243	268.629	285.181	317.389	326.492	326.402	319.071	309.396	307.908	289.858	287.503	300.557	324.338	346.703	353.674	342.915	322.297	305.678	301.854	300.785	294.83	287.597	305.139	307.955	304.164	295.745	285.104	283.725	279.981	285.926	300.754	313.92
	-0.159548	309.998	292.78	299.178	310.11	312.729	297.083	286.938	273.271	264.979	265.078	272.458	288.037	293.45	296.143	297.438	274.606	271.69	276.535	284.889	294.119	309.361	313.758	308.795	296.755	281.686	270.21	276.387	294.872	318.32	335.01	339.127	331.718	318.6	307.887	288.244	291.197	301.897	308.449	297.177	310.624	312.372	300.535	280.144	276.841	283.973	293.333	301.718	307.768
	-0.151488	297.868	298.056	295.011	300.636	311.122	318.449	307.437	290.186	278.726	275.367	276.051	280.162	283.849	289.586	297.201	299.017	288.158	285.843	289.128	291.448	304.141	308.655	302.686	290.541	283.513	277.136	287.594	303.487	315.592	322.261	329.615	337.747	343.586	342.798	326.692	310.04	308.603	320.647	322.073	312.234	302.674	293.33	284.65	287.141	296.079	302.656	309.005	323.21
	-0.143429	281.74	271.559	273.378	282.739	294.279	301.868	296.181	281.647	268.584	263.612	272.616	277.028	284.985	285.163	274.367	265.715	271.149	265.217	260.531	272.857	289.962	303.777	307.621	300.512	285.222	282.352	290.11	300.508	306.859	303.452	307.013	316.82	331.401	348.319	359.076	351.797	334.297	314.781	305.773	307.612	301.982	291.624	282.388	290.449	297.849	312.45	323.822	312.047
	-0.135369	269.851	273.08	275.77	280.808	288.501	296.212	282.803	277.412	277.127	278.374	276.43	273.55	278.619	279.289	272.266	269.227	250.916	249.603	257.641	264.665	280.6	288.005	287.049	284.844	294.134	307.355	305.217	293.975	281.404	281.358	285.689	304.373	332.111	359.405	367.971	351.718	331.935	314.067	292.512	285.077	275.962	269.747	271.029	283.402	302.637	307.203	302.886	306.048
	-0.12731	261.476	258.811	264.015	269.796	275.629	281.42	285.668	283.313	278.216	271.185	262.4	265.231	262.463	258.262	254.32	249.295	253.601	249.677	245.04	248.187	260.652	262.195	267.191	279.724	299.733	292.768	294.376	291.375	278.803	264.984	257.586	273.16	300.038	323.054	341.038	337.948	321.615	298.525	276.975	261.029	257.708	257.664	256.481	267.935	277.44	278.94	276.228	276.469
	-0.11925	262.226	267.899	271.085	279.15	281.538	272.495	271.581	273.555	273.993	275.305	281.7	279.312	272.334	265.644	258.774	244.443	244.952	254.46	257.684	247.031	252.756	247.894	253.85	267.529	276.667	299.12	297.339	282.312	265.353	263.557	254.848	262.348	284.689	314.593	325.403	323.507	308.294	286.469	271.457	253.459	238.902	242.149	262.63	256.91	256.086	264.16	271.707	266.411
	-0.11119	265.981	255.665	251.162	248.022	254.102	272.333	287.647	290.951	292.721	291.331	283.016	281.576	268.494	259.319	259.633	267.324	268.257	269.986	270.935	269.372	263.959	258.979	252.311	250.298	261.603	270.695	264.341	252.208	243.822	253.284	264.499	273.591	285.082	300.516	298.487	296.037	285.063	270.439	264.651	253.713	260.364	266.977	266.886	278.015	269.258	262.24	255.85	246.552
	-0.103131	247.173	231.908	236.359	245.223	251.69	254.407	267.076	285.995	293.862	293.442	291.725	286.138	273.978	259.242	247.129	245.707	266.945	281.498	289.356	289.964	275.321	259.33	249.669	244.172	238.689	246.65	254.449	262.368	270.169	276.924	270.61	268.343	268.047	268.213	277.434	284.744	283.294	278.172	280.322	279.563	273.105	266.938	264.316	264.717	269.571	268.746	260.532	246.319
	-0.0950714	235.205	233.907	239.205	239.347	238.482	241.231	254.711	266.06	270.858	273.014	277.402	280.819	273.608	270.9	272.46	267.662	260.48	266.544	277.102	286.276	295.465	283.567	265.924	250.479	243.97	249.378	245.52	248.833	262.328	278.153	285.072	288.544	287.246	280.629	271.404	275.903	280.091	281.475	280.931	275.631	277.759	286.457	293.963	276.307	265.324	252.819	245.304	249.364
	-0.0870119	239.088	220.778	214.296	222.272	232.798	238.249	237.024	250.806	268.62	279.596	276.585	280.903	287.697	285.345	272.472	253.377	250.978	262.615	276.633	284.874	283.586	270.88	262.048	259.818	263.575	260.866	261.832	263.361	266.832	277.41	273.023	267.162	265.584	269.343	265.119	270.821	277.816	281.668	279.224	285.319	279.709	280.098	289.465	291.68	267.433	254.113	249.614	247.863
	-0.0789524	235.447	231.517	229.922	219.902	216.439	228.058	256.714	273.27	282.656	285.435	282.28	275.051	273.972	268.321	257.581	245.996	253.465	255.487	259.173	264.159	255.687	258.879	255.235	253.52	263.662	275.656	280.747	282.594	278.962	263.562	252.089	248.59	247.66	249.057	268.896	265.685	270.378	279.614	282.493	282.968	279.23	273.758	267.334	259.117	270.684	270.602	260.823	247.607
	-0.0708929	225.784	233.556	228.276	229.56	227.365	223.558	237.32	273.135	296.393	307.851	309.598	291.736	279.627	270.86	265.792	265.543	268.182	263.765	260.692	262.88	269.38	272.841	272.005	266.684	258.147	255.524	264.077	266.258	263.552	267.44	255.995	251.319	251.069	254.884	268.219	275.586	275.538	271.324	267.214	262.305	257.571	252.613	252.98	272.765	283.605	286.541	281.606	270.537
	-0.0628334	240.704	239.345	226.144	215.464	218.642	236.024	255.94	274.003	274.975	275.125	283.134	269.747	257.891	261.994	270.797	264.535	253.783	255.206	260.84	265.065	262.604	256.595	244.233	237.732	245.043	247.868	249.182	250.558	254.095	262.318	260.075	254.708	250.659	251.033	258.136	272.056	281.058	283.954	280.93	266.337	262.403	260.386	260.269	269.026	274.728	275.314	271.349	262.625
	-0.0547738	240.986	242.257	235.551	224.017	224.254	238.076	254.414	276.982	285.98	284.53	277.394	271.542	271.536	278.007	284.885	283.918	269.922	263.736	263.087	261.302	244.23	230.14	228.459	227.141	219.872	230.204	233.449	239.343	245.116	243.627	244.059	241.619	242.442	247.015	246.85	264.332	273.66	274.393	270.568	275.162	266.065	257.057	258.849	283.993	291.89	292.28	284.217	268.682
	-0.0467143	232.611	233.839	230.083	231.448	234.978	245.002	272.453	276.765	284.07	286.958	283.078	285.427	283.853	278.355	271.342	266.425	273.252	268.239	261.391	253.784	239.438	232.564	222.544	216.519	217.822	215.086	215.024	222.561	232.078	234.643	237.921	240.274	243.885	249.693	257.493	261.455	266.317	267.619	261.094	247.897	260.949	273.697	276.951	268.363	267.051	265.053	261.777	256.348
	-0.0386548	242.002	238.174	237.789	233.386	234.31	241.358	250.208	276.294	282.22	287.959	299.734	292.282	279.156	270.276	266.645	266.224	252.804	247.793	246.054	244.585	240.767	256.712	243.447	226.772	223.86	227.266	234.59	236.625	237.335	242.668	228.663	235.866	246.956	255.693	265.23	269.556	265.871	261.228	261.095	258.789	259.542	260.849	261.446	260.324	254.665	250.333	246.946	244.115
	-0.0305953	251.191	256.574	249.236	239.831	237.971	244.959	257.864	266.73	269.516	278.804	293.965	288.71	276.547	263.502	251.455	241.484	232.752	219.888	225.566	242.866	245.823	238.16	244.953	250.287	246.736	245.946	244.959	242.656	244.148	255.125	270.757	277.051	272.729	262.637	259.591	255.335	256.865	264.509	275.403	273.33	270.575	264.41	254.38	241.161	245.393	252.962	255.424	252.385
	-0.0225358	255.86	249.225	255.818	247.361	239.332	240.987	259.562	257.475	263.16	266.503	267.166	280.071	271.856	261.991	248.161	228.963	221.89	222.917	226.375	229.783	231.543	250.976	258.347	259.974	258.607	250.007	250.743	249.713	246.818	244.894	259.83	257.1	247.717	240.02	243.749	249.903	260.945	270.868	276.197	282.813	269.988	255.106	241.844	230.541	238.742	245.961	258.565	274.298
	-0.0144762	252.556	260.095	262.305	256.865	256.632	259.035	256.6	261.525	266.612	261.97	250.354	251.791	252.188	251.76	248.638	240.562	222.243	220.517	221.168	225.844	241.744	246.554	250.97	251.24	249.083	256.439	254.947	248.99	247.668	256.407	244.799	237.571	235.31	236.195	236.118	243.255	260.465	280.303	294.822	291.032	279.205	261.889	245.874	240.086	255.563	267.582	278.735	287.01
	-0.00641672	240.213	243.617	242.687	243.691	241.872	239.199	240.335	262.176	265.719	264.785	262.876	254.187	250.686	234.315	223.721	229.29	222.273	238.642	253.791	259.735	253.43	250.295	258.358	264.046	262.17	256.652	262.138	258.933	250.465	241.057	224.189	218.421	221.239	223.529	210.078	216.241	247.81	278.075	292.176	300.206	277.28	261.539	260.283	273.177	280.681	286.202	293.836	302.263
	0.0016428	235.37	232.77	238.993	225.489	226.994	235.732	235.513	235.761	237.551	235.005	231.296	238.487	237.553	234.949	227.016	215.569	223.22	229.96	245.617	264.128	274.744	273.22	268.626	266.282	266.637	264.711	261.985	256.732	252.69	251.439	240.811	237.269	228.207	219.17	224.596	234.395	247.735	274.382	309.71	314.648	296.781	283.503	276.569	273.169	273.498	283.03	283.768	275.189
	0.00970232	224.084	232.511	226.64	225.968	225.561	226.622	230.562	229.959	226.954	226.599	229.052	231.076	235.78	233.905	229.198	224.872	222.83	230.354	243.306	254.188	255.223	253.599	261.929	268.978	272.153	275.959	268.496	265.439	264.558	260.14	232.711	225.479	220.115	215.557	216.429	223.297	243.823	264.255	277.502	284.834	301.431	296.544	284.188	283.859	292.08	283.384	277.445	277.038
	0.0177618	225.412	225.336	229.578	230.522	228.236	227.333	231.952	237.077	226.598	222.686	228.019	234.795	223.4	227.889	237.5	243.394	238.525	245.23	245.547	242.209	240.843	236.052	241.277	257.172	274.837	274.266	265.293	265.25	261.587	245.768	223.676	223.514	229.734	237.517	244.225	246.9	259.06	265.833	263.354	262.396	255.932	263.656	275.279	278.911	282.858	277.484	268.163	261.309
	0.0258214	233.308	227.899	217.585	212.134	209.52	211.496	217.786	213.213	220.535	223.387	221.94	224.057	232.722	235.686	240.03	246.063	240.87	238.031	233.825	227.488	220.056	224.72	228.139	239.062	251.798	249.415	258.928	249.747	239.786	239.478	237.564	225.342	228.945	242.548	251.889	256.183	253.235	251.959	255.716	262.662	250.13	251.326	261.592	272.08	270.848	279.185	280.711	270.734
	0.0338809	211.897	218.257	224.784	214.362	209.778	213.654	224.258	227.658	220.522	219.22	219.901	211.071	217.871	226.426	234.062	240.883	251.48	245.864	243.467	241.807	236.757	228.995	225.365	229.783	235.858	229.923	223.013	218.951	223.659	235.91	236.265	237.433	241.671	246.434	248.528	254.032	250.582	243.039	234.447	227.471	233.165	240.173	250.574	266.565	287.186	286.548	272.676	254.208
	0.0419404	222	212.669	212.988	217.462	221.773	222.087	217.414	217.662	211.275	211.298	215.595	217.017	214.113	219.484	230.248	243.473	254.895	246.744	233.296	224.403	226.059	227.11	231.976	241.989	250.318	245.253	234.278	236.211	240.978	245.209	258.671	265.949	263.82	258.179	255.108	238.006	224.399	217.254	217.864	226.587	210.684	216.133	231.601	246.258	265.399	264.306	254.715	241.679
	0.0499999	200.795	216.681	232.458	227.301	229.486	224.762	208.29	212.023	208.024	206.765	211.719	223.725	226.032	227.197	224.391	221.571	231.696	231.523	238.14	243.796	242.319	239.766	237.193	243.746	256.387	266.612	253.709	248.809	250.765	255.663	252.939	257.866	256.791	248.668	236.085	237.908	233.899	229.861	230.539	241.794	249.057	245.42	234.475	222.093	223.511	226.806	229.184	228.609
	0.0580594	229.224	218.87	211.097	216.886	209.466	200.887	199.657	204.843	211.457	220.557	227.508	227.374	230.465	231.227	234.402	238.62	236.654	242.891	242.675	245.356	255.565	258.058	245.478	241.763	246.379	251.069	246.832	237.235	236.158	245.529	251.341	254.991	249.549	240.191	233.292	233.895	241.633	247.861	250.64	251.442	242.315	236.238	235.05	237.935	236.38	233.871	229.834	221.317
	0.066119	258.602	230.198	212.207	207.917	198.468	197.62	209.337	216.235	216.602	227.62	242.372	250.214	247.935	240.204	231.206	226.572	234.84	250.81	260.394	261.242	252.913	237.972	229.759	231.497	234.232	226.599	231.785	229.593	228.923	232.362	236.367	243.066	240.125	235.237	236.022	240.991	239.396	240.712	242.063	233.7	241.875	236.159	227.628	226.251	243.275	246.224	241.999	233.723
	0.0741785	246.263	243.01	236.444	222.099	219.909	220.109	219.708	228.015	236.484	246.027	256.879	267.81	266.3	252.509	233.223	219.074	225.866	227.155	232.53	238.74	242.366	238.24	227.501	214.683	206.473	208.629	202.154	204.26	209.518	215.455	221.304	240.387	253.803	260.055	260.606	265.08	255.728	257.34	264.759	259.313	245.789	231.902	226.684	233.435	244.981	249.258	257.292	262.023
	0.082238	251.077	243.232	225.516	217.454	213.694	213.883	217.58	224.267	229.365	236.727	246.381	254.691	235.829	218.134	207.459	204.759	208.473	226.77	231.773	236.234	243.881	240.204	231.899	219.776	207.722	199.86	195.322	212.12	226.723	230.113	221.217	234.287	247.832	256.824	260.257	269.423	260.926	258.853	256.822	237.643	227.829	220.091	219.361	227.591	242.787	248.806	246.961	243.83
	0.0902975	211.452	210.439	217.132	208.136	205.643	207.299	212.234	221.231	227.062	227.526	228.155	230.9	215.538	206.353	209.448	219.498	225.54	234.324	238.557	241.512	242.539	233.397	224.222	218.569	213.378	204.779	189.576	187.95	194.694	206.473	219.735	218.288	226.964	238.42	246.072	246.108	253.715	256.494	253.497	246.755	224.607	214.355	221.265	239.322	241.314	248.148	250.781	250.335
	0.098357	192.996	194.425	201.174	205.132	205.05	203.549	202.678	204.76	213.9	218.286	219.333	217.738	206.91	206.523	211.48	218.276	223.3	226.734	218.884	214.564	215.47	205.098	207.945	211.403	211.065	206.075	214.098	210.869	204.511	201.455	209.116	227.617	238.147	244.757	249.569	248.533	251.107	253.155	250.305	238.786	235.587	237.27	234.239	227.803	234.615	249.863	258.519	261.176
	0.106417	183.936	189.609	190.939	208.606	210.165	203.208	197.233	207.005	218.477	222.416	218.511	209.221	205.161	199.034	205.304	222.168	242.035	241.658	229.661	210.797	195.367	205.406	213.052	210.733	209.867	218.91	223.413	218.025	207.489	199.075	202.866	214.134	219.945	222.699	224.503	227.457	221.509	223.555	228.994	229.419	230.694	227.194	229.645	236.033	229.083	228.996	239.805	249.118
	0.114476	204.553	211.117	221.969	219.637	208.078	201.21	201.417	203.794	210.768	214.055	212.461	206.418	199.96	211.796	228.369	238.617	232.425	216.407	209.448	210.898	214.296	204.557	208.293	210.173	208.795	204.205	198.483	194.092	192.786	195.14	201.168	208.544	217.911	220.95	215.738	211.386	225.231	235.665	238.043	231.918	234.422	237.442	239.658	242.441	250.341	251.77	243.757	236.584
	0.122536	209.9	219.721	233.222	238.214	229.376	212.75	199.398	206.05	214.479	223.638	225.837	219.554	216.571	232.542	240.777	242.982	244.515	231.659	229.099	217.856	202.973	210.72	203.761	204.834	207.388	205.499	197.689	190.306	180.348	172.113	172.852	194.651	199.403	205.749	219.366	228.134	231.585	226.377	222.918	231.325	240.863	243.303	246.383	250.871	252.559	247.115	246.796	247.432
	0.130595	228.77	231.406	232.486	240.138	232.791	220.78	213.831	223.121	225.538	232.617	237.403	238.657	245.655	257.744	264.589	255.134	224.448	219.191	219.588	217.397	210.17	198.506	197.601	188.736	183.706	186.344	174.888	171.106	181.279	190.522	179.079	184.891	195.678	201.742	202.369	208.415	230.534	234.456	227.127	220.517	231.027	244.489	246.309	240.312	243.687	245.719	242.162	240.059
	0.138655	227.772	221.547	208.782	213.519	213.27	211.763	209.134	204.586	211.678	220.437	234.368	250.586	254.729	258.666	255.673	245.71	230.134	212.449	210.815	206.402	196.055	184.2	185.711	186.412	189.306	195.049	198.151	187.346	183.187	184.153	184.577	192.479	200.428	204.585	206.423	214.056	202.536	199.902	204.706	211.186	201.167	214.169	234.662	247.854	234.658	221.386	222.286	225.907
	0.146714	217.654	222.36	228.156	225.13	217.766	209.387	201.395	195.051	198.321	206.526	215.969	225.48	236.635	244.62	241.346	225.75	201.53	194.186	192.681	192.378	191.177	187.6	173.034	175.596	189.131	205.351	207.897	209.064	207.069	204.499	204.464	204.991	211.039	213.5	210.21	204.338	205.891	205.782	200.23	189.266	189.841	199.821	210.625	221.089	232.887	215.453	209.807	209.741
	0.154774	198.492	207.119	220.334	209.816	195.025	188.627	189.419	192.044	187.852	190.404	200.466	217.225	237.886	241.221	230.625	212.739	194.306	182.453	186.158	188.608	184.694	173.195	177.408	186.295	199.651	214.971	224.482	221.266	224.86	225.342	211.538	199.985	199.687	202.679	205.243	205.221	211.403	207.482	200.293	196.664	202.125	208.542	212.081	213.4	215.002	216.499	212.34	204.712
	0.162833	207.027	210.083	204.43	195.097	189.009	196.311	201.961	188.228	183.263	188.294	200.918	214.927	218.291	208.313	198.135	194.303	198.564	197.367	187.752	183.713	181.87	173.921	178.077	175.47	184.715	208.273	226.652	227.345	230.583	229.922	218.191	202.703	206.035	209.511	211.12	218.4	228.232	225.711	218.239	211.451	204.683	198.546	192.94	193.502	207.585	211.638	206.951	200.045
	0.170893	189.853	195.167	191.337	176.822	177.886	182.448	188.73	195.508	192.163	194.978	196.064	197.025	206.614	198.478	200.106	196.353	180.155	169.579	179.236	178.797	172.018	170.868	170.973	169.35	174.627	186.22	192.23	202.581	197.362	193.053	202.68	200.77	202.258	206.556	213.581	223.342	228.727	219.737	209.5	207.256	215.164	199.687	193.344	198.051	207.561	206.954	215.558	219.057
	0.178952	188.446	191.036	189.806	195.784	197.987	198.723	200.49	204.621	202.906	191.414	181.843	180.846	193.848	195.836	195.216	194.555	193.126	181.152	170.981	169.525	170.595	166.26	171.378	178.006	177.116	173.415	187.49	187.525	192.498	196.282	193.508	188.611	196.277	209.173	222.291	230.304	223.919	224.597	221.245	209.919	201.698	195.917	188.525	184.439	190.623	212.078	227.731	231.066
	0.187012	174.839	176.171	185.389	194.692	200.741	209.162	213.367	207.532	195.811	183.631	174.39	168.557	165.181	175.758	178.005	185.91	200.757	197.182	190.603	182.474	177.752	180.449	176.658	171.956	175.812	187.186	195.947	202.318	200.638	191.189	179.529	194.186	201.186	203.758	205.007	208.71	216.835	218.318	218.901	219.914	214.305	201.093	188.047	186.901	207.499	219.662	235.674	247.298
	0.195071	162.722	178.969	195.008	201.974	194.343	198.181	203.213	198.359	179.086	177.921	175.631	170.085	165.395	173.235	173.289	171.589	172.358	178.799	184.718	182.738	176.774	172.833	180.814	182.116	182.723	183.916	184.339	190.583	195.765	197.746	195.848	193.01	196.94	200.996	205.5	212.811	226.813	232.866	233.594	228.421	210.574	199.876	198.884	207.849	225.005	235.401	249.515	251.707
	0.203131	167.4	178.061	189.593	202.718	201.79	192.994	187.772	190.92	180.691	168.063	160.532	159.726	165.086	168.181	171.741	169.071	163.736	175.832	173.129	174.244	172.245	161.799	165.748	165.385	167.585	172.335	175.795	186.689	187.975	181.717	173.202	178.3	188.981	198.486	204.139	204.581	210.155	215.429	220.824	221.805	204.086	193.639	188.621	193.814	212.979	239.231	265.727	266.527
	0.21119	175.223	174.485	179.308	193.936	193.965	195.541	196.024	192.601	182.626	166.237	154.645	150.532	153.916	156.237	167.181	174.417	173.565	167.307	165.745	163.887	158.933	150.642	151.768	159.069	164.222	169.239	181.154	175.665	177.974	185.528	193.017	186.018	193.363	198.597	199.586	197.473	201.729	210.689	210.579	200.693	194.831	193.072	192.741	200.25	221.44	257.142	273.986	262.863
	0.21925	161.938	160.748	164.945	179.353	181.25	189.076	194.158	190.941	180.963	168.493	164.726	164.373	158.762	148.912	150.682	152.174	152.872	162.919	158.933	155.828	157.391	163.858	163.051	165.403	173.72	183.166	185.221	187.884	203.163	206.487	191.589	184.277	190.438	191.102	190.468	195.724	201.879	202.367	208.042	213.562	195.429	175.446	174.529	188.762	210.846	225.186	229.746	225.825
	0.227309	171.224	172.655	174.979	184.593	190.375	193.978	195.076	191.704	176.625	163.711	153.057	146.47	146.033	155.662	146.998	142.877	145.528	141.925	149.947	157.414	161.98	162.762	161.823	163.462	169.247	174.574	173.03	190.361	189.42	190.82	202.315	215.243	227.289	232.725	233.78	233.593	231.273	218.557	202.865	191.749	196.338	186.253	181.7	185.037	197.099	218.479	220.154	211.333
	0.235369	191.489	192.499	189.71	184.568	181.966	177.057	173.298	172.475	174.237	167.124	167.858	169.243	163.002	160.415	153.501	144.451	138.385	143.968	154.208	166.277	175.421	178.274	173.49	173.879	172.161	173.762	186.414	184.898	189.971	192.263	193.188	209.569	226.665	233.6	236.146	239.82	232.752	223.332	211.033	198.917	193.611	178.434	170.747	170.611	177.008	188.251	196.771	199.97
	0.243428	207.771	200.315	191.078	178.235	166.39	161.635	162.599	169.587	186.006	184.512	186.962	186.843	176.997	164.232	156.072	149.109	144.297	144.974	153.665	160.255	164.434	166.836	170.329	179.005	180.818	178.757	179.099	183.675	189.518	192.145	195.232	213.495	234.436	243.954	240.126	224.476	210.312	198.538	195.075	196.374	192.42	191.032	179.099	171.837	177.468	184.661	199.624	201.736
	0.251488	210.118	197.885	183.621	169.424	154.735	148.892	147.301	151.523	171.702	175.965	179.803	179.448	171.176	157.56	150.691	144.939	141.123	142.803	154.077	168.483	184.96	198.37	191.863	194.385	190.1	186.291	192.199	188.46	189.835	196.548	204.455	203.384	199.167	199.962	201.479	199.283	190.241	184.872	186.636	193.284	199.177	187.533	181.513	174.324	165.645	173.944	181.959	187.132
	0.259547	175.518	169.082	160.799	139.576	137.61	138.241	142.601	152.578	171.677	168.076	161.346	158.2	161.221	159.539	155.839	149.53	143.89	144.082	152.985	164.87	178.823	193.141	203.886	202.895	197.51	192.002	190.162	193.842	203.761	210.978	213.409	213.288	204.932	194.557	185.541	180.427	180.458	177.78	180.803	182.4	168.639	176.781	177.775	181.036	188.43	185.396	176.459	177.033
	0.267607	149.605	144.828	144.344	141.307	138.885	135.804	137.489	145.786	160.243	158.416	156.254	152.734	148.014	149.218	140.886	149.261	166.743	175.182	178.844	172.026	166.635	168.663	179.046	183.277	189.873	196.258	198.615	191.648	201.799	212.198	215.459	207.45	190.562	180.235	181.667	195.226	207.585	185.705	172.835	175.796	190.583	196.796	203.919	204.704	198.047	193.528	178.756	170.01
	0.275666	130.545	124.287	125.59	141.754	150.278	146.148	150.435	163.131	170.076	168.605	159.957	151.088	147.189	150.4	158.21	163.879	167.285	170.058	175.933	171.795	168.015	168.779	173.21	176.968	171.648	165.038	164.959	173.054	183.03	191.746	192.755	176.321	167.965	169.889	176.898	184.634	189.77	187.24	181.684	177.82	180.712	186.729	190.132	186.032	176.701	177.069	169.496	159.874
	0.283726	136.683	130.167	128.44	137.806	141.524	142.96	149.269	160.673	173.519	166.809	160.308	157.838	160.383	163.261	161.928	161.354	162.076	163.627	163.444	171.021	180.679	187.917	187.219	191.429	189.718	180.765	167.237	168.665	177.782	177.916	168.762	157.163	158.683	166.621	175.673	180.915	175.417	179.913	188.646	196.41	197.675	188.97	186.031	180.075	171.036	170.323	172.463	166.092
	0.291786	140.154	144.295	152.677	161.778	164.938	159.782	158.07	159.576	158.71	154.269	148.37	147.886	153.809	155.966	150.537	153.399	161.614	169.546	177.75	183.875	186.22	188.6	200.799	196.014	191.624	183.655	171.628	172.992	166.023	165.349	169.614	171.531	167.613	159.346	163.512	181.79	187.046	187.433	196.43	207.133	209.05	197.892	181.356	168.263	163.33	169.564	163.137	164.973
	0.299845	137.42	139.088	145.349	153.533	159.312	160.746	163.389	169.652	180.671	175.673	165.221	156.638	151.445	142.304	146.85	152.906	156.575	156.348	162.292	176.493	183.705	183.801	186.501	189.712	188.628	190.396	196.417	188.02	188.408	188.652	181.451	160.224	157.498	158.798	161.514	166.209	179.304	182.663	192.443	198.877	190.712	182.084	167.602	155.5	152.809	169.152	169.403	171.018
	0.307905	141.343	142.606	147.556	151.963	149.051	156.325	157.623	160.15	177.535	184.771	169.68	147.376	132.523	146.808	155.095	164.229	167.777	161.838	165.893	159.908	155.252	157.753	171.837	171.135	177.511	183.045	183.002	180.062	182.334	187.251	189.938	184.728	171.719	154.436	146.822	154.117	173.098	182.077	190.17	192.98	184.279	150.945	150.684	150.565	146.679	155.109	156.861	153.67
	0.315964	130.957	130.653	137.964	148.192	128.632	132.938	148.806	173.241	202.906	203.271	191.159	178.551	170.211	165.226	164.755	163.363	160.877	157.004	148.075	144.647	146.459	148.734	143.601	160.332	176.36	180.793	172.866	174.162	171.044	168.372	165.599	160.914	149.033	140.514	139.669	146.908	158.531	161.369	160.796	157.557	151.873	141.814	136.166	131.391	129.689	137.645	138.491	146.05
	0.324024	133.681	132.161	130.739	128.091	126.273	137.922	158.711	180.923	195.455	192.422	195.253	188.061	171.858	163.454	160.73	168.732	177.797	179.644	171.912	156.932	147.678	146.123	150.353	158.812	165.775	164.241	152.006	134.075	137.968	141.072	142.679	144.875	142.48	140.497	141.927	145.781	146.805	153.963	154.49	149.83	143.331	143.878	132.604	127.985	131.197	134.65	126.276	125.367
	0.332083	137.716	129.868	129.775	135.527	125.479	131.352	147.792	165.038	173.616	178.823	174.693	163.82	150.318	141.118	154.485	161.767	162.874	160.397	163.123	160.203	152.76	146.437	149.02	167.235	168.346	156.525	139.401	134.069	122.308	126.165	136.297	140.431	140.196	137.393	134.907	136.627	148.958	141.755	140.496	143.999	148.824	146.279	138.306	129.565	125.147	131.551	126.49	121.724
	0.340143	126.125	127.56	131.833	134.724	139.161	144.043	153.978	161.566	159.797	155.962	158.885	159.533	155.744	148.882	151.604	150.296	150.54	151.857	133.921	137.436	141.028	144.733	153.068	158.882	158.359	151.627	141.403	135.193	128.239	127.524	127.333	124.606	147.608	150.555	141.662	131.799	138.02	152.791	151.511	150.663	158.209	146.401	139.09	137.047	137.379	135.125	131.687	130.959
	0.348202	137.878	128.263	127.542	132.35	120.342	123.271	132.485	146.491	162.231	162.691	158.636	155.596	155.854	160.574	143.655	131.231	128.759	135.394	135.716	139.714	134.005	129.636	140.965	146.139	143.914	137.776	131.476	131.021	128.4	131.945	135.387	134.03	138.729	146.056	152.736	156.187	153.44	152.087	148.229	147.283	152.895	165.109	156.332	154.552	156.508	149.364	137.958	128.429
	0.356262	146.826	133.917	126.876	125.889	123.853	129.073	142.481	157.985	169.471	171.571	180.918	190.574	194.595	186.468	161.428	149.459	138.349	125.138	124.379	134.196	136.384	135.895	140.57	145.183	144.842	141.312	134.588	123.151	121.219	129.545	137.699	139.215	148.428	145.723	146.808	152.649	157.972	165.149	164.859	155.481	140.789	140.731	151.138	155.904	153.765	147.818	159.412	150.616
	0.364321	146.5	140.524	135.526	128.041	114.179	122.545	135.049	147.487	158.331	173.699	186.568	204.075	219.694	221.119	181.614	150.906	133.134	128.476	131.513	125.09	128.93	139.973	151.35	150.48	142.813	138.333	138.033	136.791	126.516	122.163	121.398	122.586	130.107	136.418	146.93	155.328	150.155	155.852	149.107	141.278	138.581	139.213	137.332	141.039	148.114	154.042	158.758	158.819
	0.372381	177.011	170.782	160.84	147.55	130.443	134.38	135.243	138.297	145.684	146.565	164.385	190.724	213.794	219.506	196.003	166.468	146.455	140.517	141.192	145.206	146.906	147.392	147.108	135.893	125.769	122.096	125.437	133.478	128.457	121.537	119.639	126.27	136.57	141.273	145.069	149.074	153.274	143.22	140.36	139.63	139.489	144.337	135.488	132.682	135.802	140.668	135.192	139.745
	0.38044	166.712	161.823	158.6	151.851	127.438	116.313	117.722	120.066	119.307	131.782	143.773	155.158	167.53	181.154	164.338	155.118	152.312	154.18	157.535	156.822	154.839	151.84	147.766	141.356	137.946	137.253	135.086	124.211	125.545	129.492	130.159	126.335	129.08	135.926	137.81	138.532	144.953	145.447	146.146	150.06	155.891	154.795	152.872	143.879	132.982	127.368	137.067	140.76
	0.3885	152.655	145.309	139.266	134.653	129.155	117.712	113.495	110.305	106.839	113.069	130.435	144.197	149.171	143.981	153.367	154.359	154.675	158.435	168.434	168.53	165.443	162.476	160.786	152.428	150.678	150.247	147.106	136.971	137.483	136.145	135.008	135.055	135.341	145.193	154.407	155.541	142.74	136.811	140.821	147.567	152.722	153.032	147.015	142.562	138.468	133.067	129.753	133.279
	0.396559	134.756	133.399	135.431	132.077	111.124	91.0278	93.362	102.094	108.304	112.381	129.51	140.644	147.066	152.276	150.824	160.28	167.539	168.63	164.745	160.108	154.553	146.471	135.825	128.52	133.897	136.212	136.001	139.021	135.519	138.398	149.023	163.866	168.13	175.399	177.506	173.964	165.967	156.951	146.282	136.903	129.99	125.52	129.812	124.447	118.882	122.55	128.913	126.74
	0.404619	125.798	122.262	122.09	118.149	97.6971	101.056	107.44	112.24	114.814	120.224	129.736	136.607	146.088	162.248	170.625	157.65	150.668	151.316	146.303	148.491	150.394	146.792	136.444	129.268	122.939	122.795	123.392	116.488	125.24	145.622	161.247	166.949	172.076	170.093	167.002	162.891	157.15	149.112	140.777	131.814	124.168	122.83	121.992	125.498	128.54	126.517	117.4	120.147
	0.412678	114.806	116.468	124.047	127.179	112.062	106.9	107.727	105.535	100.426	103.894	124.282	137.819	141.769	136.635	128.742	122.94	123.841	128.868	131.029	122.398	123.157	123.356	119.382	123.495	117.527	113.428	113.079	116.166	122.012	146.084	163.5	165.065	156.504	149.101	153.978	163.257	166.975	155.364	142.065	134.131	130.364	122.859	121.349	123.621	122.918	115.738	113.729	116.657
	0.420738	118.628	122.078	130.863	136.798	130.531	126.087	115.931	107.602	103.485	101.872	107.114	109.781	110.3	109.177	103.559	110.191	113.811	114.912	120.323	122.117	118.811	113.883	109.964	109.192	109.958	116.788	126.432	134.141	139.781	149.791	156.751	157.085	149.341	146.982	151.761	160.309	167.942	163.482	152.476	143.768	135.998	121.074	127.023	122.219	115.124	112.059	108.001	101.304
	0.428797	113.804	115.71	122.867	128.858	126.869	125.309	118.552	109.687	100.893	94.5417	90.4915	91.4546	93.3292	94.3039	102.758	112.27	117.405	114.192	99.4908	101.608	110.244	109.148	97.7047	102.777	123.234	120.038	106.941	105.237	123.692	139.187	147.156	146.005	136.051	134.185	142.917	155.559	165.001	162.865	154.078	146.765	142.38	139.454	136.277	132.412	127.024	120.577	118.192	115.594
	0.436857	112.012	119.796	130.494	131.515	114.051	112.349	104.654	97.1429	90.8433	83.7169	90.7023	96.5968	99.5619	98.1402	89.3438	99.0588	107.197	108.977	104.007	112.238	106.383	99.3694	96.9191	97.4502	110.908	113.088	108.866	106.459	111.443	126.833	141.009	148.067	143.754	143.056	147.607	158.791	173.354	165.77	156.525	146.126	138.594	140.326	138.814	139.753	138.947	132.851	117.214	110.706
	0.444916	106.922	101.673	108.604	115.029	110	112.062	111.889	108.255	102.033	95.6133	95.0121	94.274	96.4808	101.651	101.363	102.82	104.085	103.535	99.9291	99.622	102.545	108.542	116.187	121.766	116.468	112.073	111.118	115.007	124.69	132.726	141.836	146.054	132.069	133.392	141.687	147.56	145.461	140.952	126.37	121.798	129.106	143.725	154.696	150.574	144.668	142.567	134.568	129.284
	0.452976	95.6187	103.919	115.309	118.516	107.231	104.169	94.0672	89.5417	90.7835	92.3515	100.384	102.52	99.7648	94.4809	92.8433	94.2921	93.2997	89.9028	85.8613	91.7169	100.634	110.84	122.068	135.4	143.136	140.364	135.995	138.97	156.119	165.509	160.523	147.161	139.961	131.758	125.905	121.609	117.505	109.959	110.149	115.223	124.178	135.988	144.362	154.48	159.154	157.125	157.717	152.081
	0.461035	102.543	115.996	130.832	133.319	116.79	104.756	99.1264	98.2487	99.6627	100.19	111.036	121.215	124.553	121.04	121.573	108.479	95.2126	87.9486	90.8332	98.3175	108.974	117.02	123.463	135.285	149.264	146.011	137.779	136.552	150.376	148.925	151.253	149.608	123.864	114.864	118.2	119.332	112.257	109.899	103.568	106.221	116.535	129.272	139.788	154.29	159.569	154.1	154.221	154.177
	0.469095	99.5731	114.127	124.661	127.007	119.961	110.105	106.309	104.677	104.757	107.012	115.338	120.095	118.787	113.551	114.467	116.672	104.22	92.5113	97.478	110.832	113.387	120.94	132.779	136.921	142.694	135.352	131.358	139.345	138.472	137.139	130.755	121.446	114.13	109.273	109.74	109.26	104.824	98.495	99.4579	105.638	115.455	127.105	140.215	146.452	153.172	161.776	166.424	167.166
	0.477154	88.9257	103.373	116.081	119.798	112.598	106.05	102.248	102.375	104.897	107.505	112.24	126.359	136.456	136.026	123.357	116.324	114.868	114.479	111.356	108.569	118.528	124.793	128.811	142.171	137.631	132.599	131.33	135.387	140.047	135.841	126.673	118.865	119.738	109.392	102.267	100.546	102.549	98.7998	97.9549	93.2671	90.3693	96.6034	112.442	130.914	147.111	159.031	166.694	164.081
	0.485214	94.3545	103.044	116.036	117.339	103.248	98.2609	99.4501	103.121	108.79	116.688	131.223	131.192	134.771	143.576	143.567	141.488	138.387	133.314	126.452	124.446	121.928	123.165	127.956	133.9	139.323	136.088	137.393	145.28	133.057	131.702	130.593	127.554	122.04	111.614	104.632	100.953	101.206	107.747	102.276	105.766	115.644	125.471	122.477	129.612	137.679	142.721	143.455	140.993
	0.493274	97.2755	104.144	110.656	111.777	107.721	109.235	114.372	115.553	114.819	114.675	103.927	103.882	104.732	107.159	120.556	135.118	145.386	148.909	144.723	135.472	131.7	131.158	130.661	126.129	131.166	135.961	141.811	147.804	147.615	143.071	135.714	127.554	120.885	117.193	110.329	103.588	100.611	107.748	109.631	123.275	138.481	143.857	141.639	144.464	146.941	144.458	130.705	126.335
	0.501333	107.437	107.234	109.46	112.93	117.669	125.863	131.346	128.509	122.427	117.899	103.688	98.5106	97.9325	100.897	108.016	119.745	139.635	155.265	158.51	152.91	144.319	139.825	136.961	130.281	130.723	132.194	136.436	141.322	136.477	136.149	131.555	124.591	118.662	113.243	101.716	100.591	110.627	117.124	124.531	136.264	146.913	151.908	156.067	147.835	138.178	131.612	130.477	129.726
	0.509393	103.729	107.443	116.661	121.041	121.751	136.124	126.727	116.527	106.908	98.2888	99.0124	101.684	98.7626	93.7202	97.0521	110.016	124.752	140.131	153.088	152.585	144.355	137.135	132.785	131.468	129.634	137.119	145.735	149.696	143.104	139.355	136.525	131.067	119.929	106.238	102.958	108.441	117.355	118.502	115.179	124.611	138.841	149.76	154.947	148.239	135.516	122.562	117.391	117.786
	0.517452	114.376	114.116	123.989	128.114	123.448	119.488	111.918	103.892	98.0366	95.2627	88.0756	80.2637	78.0771	80.6233	83.4629	101.526	113.901	125.281	136.889	141.777	139.532	133.543	129.252	132.024	130.198	133.556	137.435	137.117	124.996	124.07	123.493	121.841	119.337	122.206	116.933	112.067	111.031	115.209	128.894	131.622	129.965	130.207	134.066	124.844	111.424	100.075	97.8543	104.741
	0.525512	94.4278	103.964	117.885	118.471	106.53	99.8063	107.59	108.144	108.294	110.872	94.8904	90.8563	88.0207	83.9667	79.0342	96.8691	108.028	115.914	122.142	125.382	130.37	128.523	122.085	115.389	112.411	114.425	119.237	126.483	137.409	130.886	126.034	126.919	132.836	120.457	115.139	118.113	124.161	122.281	126.763	135.598	139.765	132.917	114.853	107.576	102.048	100.585	109.887	101.886
	0.533571	93.9398	98.8038	110.825	114.941	110.252	105.887	101.572	104.952	102.497	89.4777	92.5295	86.3542	75.551	68.0522	73.1098	71.5797	83.6471	99.2113	112.755	123.033	124.869	121.43	118.367	119.993	111.899	112.032	115.083	118.578	121.112	117.791	114.831	115.75	120.77	114.484	115.335	114.591	115.508	127.789	127.786	123.65	118.462	113.397	104.014	95.7339	95.9842	98.8221	93.2315	95.8586
	0.541631	98.8555	100.524	107.375	107.681	103.049	103.512	103.997	106.924	112.533	115.781	93.1573	84.3157	80.5713	80.1498	82.4202	86.2101	87.8353	96.0175	112.496	130.98	126.436	117.537	110.545	108.586	99.8673	103.149	107.362	109.78	112.084	106.613	112.145	118.284	117.555	115.708	112.251	113.858	118.177	118.723	112.004	107.897	108.388	112.021	107.455	102.008	94.387	86.1562	79.9172	79.2726
	0.54969	106.368	103.258	114.209	113.439	105.198	109.147	115.259	117.862	120.301	121.575	109.093	94.8993	85.2114	80.305	79.0339	79.7162	87.4498	96.4693	105.566	117.816	124.917	122.006	111.785	99.2319	99.6108	103.11	104.131	104.246	109.506	111.16	104.586	101.235	107.929	118.651	114.76	111.901	107.74	94.3994	100.531	105.258	107.969	110.252	119.68	117.76	108.209	96.7623	90.172	88.4891
	0.55775	107.807	103.508	111.752	115.905	114.727	112.714	102.426	101.089	102.709	103.197	100.177	92.0709	88.181	87.0222	85.9548	90.9618	97.1163	98.6505	97.7889	104.897	105.355	105.103	101.473	94.2524	97.9566	106.958	109.605	104.155	93.1514	91.0941	94.457	102.647	111.795	106.375	97.7596	93.2629	92.2529	91.5492	80.4389	81.1324	85.9383	92.2156	105.275	108.838	103.183	90.2968	74.3776	83.7104
	0.565809	113.053	110.381	125.25	123.023	107.745	96.3834	85.8551	84.3432	89.8001	97.3241	94.8913	93.4591	93.204	96.4973	104.579	107.09	104.994	100.463	96.726	99.1493	101.789	97.9098	92.3895	88.8339	84.8999	95.7041	95.6165	89.5786	94.8149	85.1558	92.1971	100.833	102.906	102.149	97.409	89.1894	81.4249	79.1824	85.6566	92.4504	97.6736	100.422	100.602	96.1525	94.5738	93.6754	89.9066	81.0541
	0.573869	116.687	120.692	120.763	110.352	98.4311	97.8898	91.0456	89.466	92.9414	99.3463	103	103.249	102.343	103.308	107.773	107.37	111.265	110.704	106.166	103.812	112.241	113.988	105.973	90.0131	83.1739	83.5411	81.8891	78.5862	77.1674	89.7912	91.015	96.4233	108.572	105.871	100.666	90.5443	81.1941	79.7385	85.8968	91.1212	93.9616	94.9965	97.726	86.396	79.5277	78.7252	82.4057	77.4052
	0.581928	109.456	113.304	119.469	113.572	99.901	87.1723	80.3591	93.4772	107.995	115.933	116.437	113.378	106.599	100.813	99.2313	95.5716	96.0856	96.9407	99.6159	108.426	111.446	112.832	107.296	96.5161	102.914	97.3308	91.7117	85.5384	75.9447	82.1687	99.8467	116.608	126.032	127.031	111.375	97.6462	90.4527	90.9881	82.5221	86.8322	92.2961	92.8228	84.4409	85.096	86.125	85.5003	83.4398	94.1484
	0.589988	92.8143	103.85	108.251	102.794	92.8704	86.3662	97.9102	109.16	121.912	132.245	129.54	120.459	104.684	92.0072	88.157	80.5613	82.0784	89.7747	101.727	115.626	115.953	112.257	107.498	103.345	99.2513	100.29	93.3732	84.9658	85.6855	95.0507	105.704	118.039	127.808	121.757	108.698	96.1915	87.9739	86.5611	88.1128	92.8559	94.1495	93.5789	100.786	104.937	107.504	106.815	103.221	111.644
	0.598047	77.7636	91.854	104.112	99.4235	88.3304	83.6446	83.4798	96.3132	110.579	118.251	110.692	99.584	86.5515	77.8128	76.2991	74.1786	77.1896	83.1008	89.2302	92.4754	105.498	107.785	102.614	94.8974	95.348	100.965	100.665	94.9453	87.3836	94.6063	99.7067	107.441	113.678	101.973	95.0439	84.9352	77.699	79.2578	86.8767	92.7661	105.269	121.585	129.442	135.521	134.447	125.045	109.913	110.805
	0.606107	80.6165	81.6559	88.8857	84.5232	77.2439	76.1833	74.222	81.0489	85.5119	88.4871	97.9504	95.9777	86.5371	78.1388	74.3851	65.2298	63.4871	68.2299	75.6743	80.8849	89.7154	97.138	101.933	102.481	95.2971	93.3072	91.7162	89.8455	88.0439	92.5754	100.701	102.041	96.742	94.646	87.8049	84.9537	87.53	95.6612	106.217	108.388	117.283	134.219	152.662	156.344	144.825	126.311	109.044	103.627
	0.614166	84.3044	87.3594	93.0989	85.1628	72.8352	65.7097	65.4274	67.4642	75.8104	85.4568	85.898	103.695	104.117	99.2039	96.3826	93.9091	89.5791	92.9313	97.6533	94.756	104.926	100.261	96.1086	96.8248	95.1114	94.2139	91.9751	91.9406	97.721	109.632	104.768	100.017	98.0787	92.349	87.7037	87.1518	90.2258	96.8834	111.553	130.823	151.65	169.527	177.74	158.767	134.92	111.552	94.2363	94.9467
	0.622226	78.2135	79.7036	83.3773	76.8861	67.4651	61.4408	57.7152	66.0927	80.8111	98.1637	114.256	131.295	127.624	116.511	105.552	94.0487	93.9857	100.428	106.699	106.031	102.006	105.186	108.166	105.717	91.973	94.0507	96.8945	103.232	115.828	129.797	127.443	118.387	110.321	112.987	125.727	124.213	119.14	120.075	131.466	145.558	152.576	152.369	148.971	138.572	117.749	95.7459	79.6382	74.1354
	0.630285	78.0205	80.9135	86.4936	78.7661	68.61	64.3548	64.5209	70.4515	80.6241	94.715	112.256	124.381	134.262	138.64	134.379	116.133	114.926	115.752	114.311	109.062	113.939	107.022	100.835	97.6274	91.8465	98.7158	109.436	120.762	128.543	119.39	113.385	114.111	121.062	131.226	144.096	150.585	153.632	154.321	145.953	145.618	150.52	151.942	137.562	125.13	111.537	94.636	76.9222	74.7543
	0.638345	82.9127	81.518	90.1322	91.2151	84.3636	74.2228	81.4733	82.4514	82.3377	85.5307	96.4083	113.304	120.813	122.733	122.977	127.771	119.295	119.598	119.655	109.426	98.8307	88.3603	82.3132	83.0347	92.3683	98.932	108.898	116.718	118.088	113.784	111.224	110.297	116.539	138.941	159.579	165.074	160.115	150.051	143.679	142.892	142.032	136.99	123.724	108.498	99.2198	88.598	75.8645	73.9205
	0.646404	87.6874	84.5657	84.5668	84.6352	85.7804	86.8392	80.3931	85.8247	86.9714	85.4092	86.7904	101.192	117.853	126.76	125.092	116.532	124.224	124.451	115.725	100.371	91.7434	87.9254	82.5116	79.5595	90.626	93.052	97.3147	105.193	115.587	117.231	108.659	105.54	112.821	132.23	143.582	148.345	146.866	141.367	139.493	131.628	125.099	116.954	102.221	95.7433	89.2377	82.8246	78.0653	80.3498
	0.654464	83.4952	87.4151	104.784	99.4713	95.7001	101.11	93.1218	88.7641	86.7394	85.371	83.1184	82.7812	103.579	116.047	113.456	106.801	97.1096	93.4348	91.6918	88.5106	88.4145	85.6164	89.502	98.2864	104.142	103.401	107.414	112.914	115.981	108.82	107.891	112.212	117.556	118.256	124.403	129.577	134.288	136.868	129.871	116.403	117.246	122.555	116.683	108.663	100.77	90.5287	79.5759	76.8232
	0.662523	83.8639	92.8628	105.784	113.442	120.176	126.505	126.715	116.859	107.02	99.4262	95.4925	99.2536	101.636	99.5449	96.0834	100.433	87.732	89.7147	96.6904	98.9762	91.3165	86.1656	92.3739	102.675	101.661	98.7937	102.66	106.413	106.085	102.672	100.93	100.049	104.211	117.798	109.412	111.17	112.463	109.531	107.412	109.113	113.356	114.416	106.71	100.639	92.6586	86.7141	84.0444	83.4335
	0.670583	71.6791	89.1958	105.93	111.331	112.088	112.044	113.192	120.594	116.227	104.848	93.9902	93.5374	95.8093	93.3238	84.9401	73.1489	73.7819	81.925	89.5621	92.2843	96.7244	106.712	106.93	101.638	102.24	106.699	107.783	106.971	106.449	111.277	102.769	95.6145	90.1488	84.4984	86.7259	97.9194	105.381	106.322	109.63	120.465	122.749	119.025	113.91	105.132	94.884	86.1316	83.0482	93.6788
	0.678642	80.6226	90.9732	112.898	116.55	113.104	109.908	113.877	107.704	109.233	108.449	97.3723	90.1364	85.545	84.1422	86.2011	91.7702	86.717	88.3621	92.6202	96.9037	103.008	99.2922	96.329	96.9319	101.956	104.667	100.894	100.284	104.224	100.767	100.322	101.066	98.0425	87.137	84.9449	86.3991	88.4821	91.452	99.4704	107.362	116.072	122.687	124.005	116.103	108.485	95.1727	80.8812	82.0942
	0.686702	87.5695	102.58	118.557	115.555	110.654	109.835	112.011	111.227	111.807	108.166	97.545	91.4621	91.6795	88.0196	83.265	86.0569	82.5422	86.6179	91.9365	97.1998	113.424	114.5	110.865	104.86	98.3935	111.883	116.217	117.475	117.228	111.498	103.623	99.5609	96.7688	92.4492	94.0161	94.1609	94.5809	95.9612	98.4318	99.884	109.446	122.32	131.029	114.058	100.256	90.1836	84.4215	83.7577
	0.694762	95.7454	105.512	117.324	118.298	120.093	122.562	117.038	108.421	100.819	92.127	82.2018	79.5086	88.4851	91.4668	87.2068	80.1873	89.618	91.0746	94.5535	104.131	114.611	102.095	93.1826	93.7208	105.26	117.854	129.689	133.428	124.779	100.218	92.3842	87.9897	88.6199	95.2726	93.6144	92.1687	89.5922	87.46	90.4075	93.1919	100.302	108.138	113.866	121.08	105.218	86.2484	73.192	72.5597
	0.702821	97.1111	97.446	110.803	110.293	108.949	106.405	94.5244	99.3035	89.8708	84.4957	92.1599	93.8587	91.9855	87.1236	82.8361	83.7402	84.5787	88.4616	90.4519	87.738	79.0689	84.8652	83.1624	85.1692	104.328	123.403	128.892	125.85	116.329	100.664	96.8148	98.7241	98.122	89.344	83.52	85.8355	87.2383	84.6812	77.6424	76.8535	87.5919	99.3086	104.675	111.633	104.731	95.3543	88.8074	89.3714
	0.710881	86.7529	92.4835	94.3971	92.5671	88.0274	81.8787	75.6552	78.8279	81.6815	90.2308	104.258	107.1	105.612	98.8753	91.1199	88.0616	90.9122	85.3203	82.5014	84.3116	81.145	76.8383	74.2176	76.9013	87.6527	102.967	118.42	121.786	113.195	102.753	96.3475	94.7002	94.0247	91.5969	91.1863	90.368	86.4721	83.5468	90.6551	92.9012	95.6657	102.301	111.833	105.597	101.123	98.2654	97.3058	98.6713
	0.71894	100.512	90.5115	79.0786	71.9969	63.1125	56.9932	62.8839	62.8996	68.496	77.1849	87.2696	98.125	101.297	99.8785	94.4193	85.3377	73.3648	63.462	60.8079	64.7889	68.111	74.9822	81.5183	87.1321	91.2585	90.7845	97.6205	104.6	107.453	102.005	96.7399	99.036	102.944	102.671	92.3273	95.2403	99.4706	101.964	102.544	98.1466	105.712	114.14	117.485	124.748	118.523	119.757	121.942	108.266
	0.727	92.5668	95.0753	84.4899	70.9448	64.8563	66.4174	72.1894	75.9712	83.1884	89.0499	91.629	92.761	90.4213	86.4021	80.0494	71.7363	76.8136	68.0041	64.7922	72.2232	84.9035	89.3448	92.258	93.7942	93.5386	89.4745	91.3132	91.2718	91.494	100.097	100.801	103.594	105.085	103.654	104.375	111.247	115.615	115.429	110.696	109.916	105.81	107.587	117.982	124.069	119.633	116.848	115.861	113.702
	0.735059	101.37	105.062	84.4145	74.6652	75.4746	80.6929	81.9671	81.5416	84.205	83.84	79.1973	75.1282	77.3119	78.4722	75.2217	66.0896	61.3592	65.0268	70.07	74.5755	79.4884	86.0844	88.0459	86.0066	81.8521	82.0017	82.108	80.7086	80.072	84.6955	98.5437	108.675	113.968	114.522	113.097	118.693	122.523	123.829	124.07	119.089	115.74	111.236	105.462	104.412	109.698	112.193	110.796	106.266
	0.743119	98.7133	92.7256	90.5696	85.3506	79.9125	76.058	75.4881	80.2831	79.0254	75.1708	70.3803	65.1263	65.43	67.0295	69.6122	72.7319	72.7693	63.0908	57.1495	60.3508	75.1369	89.8487	99.8368	102.995	97.997	83.7461	77.2989	77.6903	84.7853	98.2242	101.123	103.242	104.401	104.068	100.224	93.2968	92.1325	94.9581	97.042	96.6752	94.2848	90.1522	88.9472	107.372	107.326	103.972	101.455	101.878
	0.751178	84.0987	85.0448	91.5363	82.255	80.9861	85.1113	86.9184	73.4243	61.731	56.7619	57.6394	57.5559	64.5726	69.6185	72.803	73.1494	58.6323	53.4198	56.2446	64.1494	72.1333	95.1885	107.822	109.536	101.454	87.2862	82.3469	81.1851	85.3518	97.7796	86.2724	88.7978	87.6999	77.5966	75.2487	80.3896	82.063	82.9588	88.1075	86.5615	87.2019	88.3085	91.6923	106.2	118.592	113.27	100.453	94.0518
	0.759238	85.6205	85.2852	84.1442	84.9208	87.2967	92.4027	99.3659	86.2995	78.2533	71.7703	65.0021	56.4869	61.2077	67.7703	71.5337	70.2926	69.7794	71.0226	74.4906	81.6726	94.6041	100.342	100.472	94.6117	85.3648	84.2612	86.1403	86.0191	85.7647	88.5671	79.1454	74.7743	71.7256	69.5555	73.3909	77.1453	79.2088	83.774	95.0915	99.5455	103.145	106.897	109.115	103.375	107.854	105.804	97.856	87.494
	0.767297	82.0519	81.2452	84.9846	91.4688	96.2164	99.7599	102.489	99.1399	96.0006	83.6553	67.8064	65.8014	71.6069	74.1458	77.643	83.9561	85.4847	83.9142	81.2567	77.6139	72.7655	83.2685	83.3462	78.5009	72.5866	67.9275	68.0326	71.6173	76.3115	79.4647	83.9378	79.3446	73.5618	69.0374	62.0475	58.4516	64.1679	74.1029	81.8128	87.1728	95.1443	102.321	105.551	99.8933	95.594	87.3721	79.208	75.4121
	0.775357	78.9923	83.1292	94.5792	97.5676	97.5312	95.9807	94.5945	98.087	96.2472	87.7316	76.5413	70.7452	66.2181	72.647	84.2344	93.2692	82.6453	79.1546	74.0163	69.6768	71.5597	73.2539	67.9167	67.6935	73.7614	68.6936	66.4476	66.7667	69.5314	73.9418	70.7005	69.6023	69.0062	68.3137	67.7798	72.6856	69.9482	64.6711	63.344	66.5957	72.585	78.6501	84.9917	94.4887	102.306	96.3204	87.2168	84.7046
	0.783416	85.4374	81.469	81.2152	75.532	75.2191	75.7877	73.9518	75.4141	77.4005	71.9485	62.6322	58.7375	66.2199	69.8137	70.6728	69.5057	65.8512	64.0021	62.0921	62.6606	68.5359	63.358	59.194	61.1003	67.2689	64.8353	70.2087	74.2994	79.0623	86.1763	77.5906	80.7612	83.6431	84.8618	92.6005	79.2877	68.657	64.1811	67.1287	77.0673	84.9775	91.1803	95.2302	95.9249	102.589	104.692	98.6783	84.1629
	0.791476	85.7815	84.3826	67.6285	66.2357	64.6229	63.8002	65.4438	72.5742	66.9256	59.9021	56.0506	58.4572	71.9334	74.6315	69.7507	60.4692	51.2386	56.4398	56.7659	54.7585	56.7634	64.2613	66.9601	68.397	70.0189	71.655	80.593	85.1371	87.2921	90.1658	93.8035	97.4599	100.389	102.884	106.224	99.5385	89.7714	81.2733	77.0453	74.2809	70.2529	75.2976	85.6719	87.1688	91.629	93.5667	95.4924	97.6256
	0.799535	100.602	87.1888	75.7179	71.8239	69.6365	70.7808	74.3302	70.4618	60.2712	59.9635	66.5244	70.8743	62.7989	62.9764	62.6178	56.9793	44.9304	38.9181	38.3725	44.2779	56.8847	68.7774	66.3283	65.3453	69.8688	74.7279	74.1733	77.5832	85.3123	95.7679	99.2009	99.9519	100.44	100.156	96.4646	99.3682	94.9863	91.4717	93.0418	80.7121	73.6229	68.5276	68.9305	82.8537	91.4311	95.9243	98.959	102.499
[truncated: 593 more columns]

## Sheet: Figure 1i
Figure 1i		Momentum (Å-1)
		5.25215	5.25933	5.26651	5.27369	5.28086	5.28804	5.29522	5.3024	5.30958	5.31676	5.32394	5.33111	5.33829	5.34547	5.35265	5.35983	5.36701	5.37419	5.38137	5.38854	5.39572	5.4029	5.41008	5.41726	5.42444	5.43162	5.43879	5.44597	5.45315	5.46033	5.46751	5.47469	5.48187	5.48904	5.49622	5.5034	5.51058	5.51776	5.52494	5.53212	5.5393	5.54647	5.55365	5.56083	5.56801	5.57519	5.58237	5.58955
Energy (eV)	-0.997882	0.000633753	0.000633817	0.000641083	0.000649088	0.000659777	0.000689975	0.000720172	0.000743133	0.000751723	0.000760314	0.000768059	0.00077511	0.000782161	0.000792784	0.000804517	0.000816251	0.000832695	0.000849251	0.000866581	0.000887192	0.000907803	0.000926999	0.000944113	0.000961227	0.000978409	0.000995633	0.00101286	0.00103113	0.00104961	0.00106783	0.00108074	0.00109364	0.00110614	0.00111749	0.00112883	0.00113466	0.00113439	0.00113411	0.00110601	0.0010653	0.0010246	0.00101808	0.00101526	0.00100993	0.000985445	0.000960962	0.000938606	0.000920561
	-0.99224	0.00061706	0.000612212	0.000617204	0.000623205	0.000632641	0.000667049	0.000701457	0.000725128	0.000727471	0.000729814	0.000736002	0.000745351	0.0007547	0.000769357	0.000785665	0.000801973	0.000819142	0.000836332	0.000853698	0.000871814	0.000889929	0.000910081	0.000933228	0.000956376	0.000968552	0.000973964	0.000979376	0.000995292	0.00101332	0.00103118	0.00104566	0.00106013	0.00107419	0.00108706	0.00109993	0.00110846	0.00111218	0.00111591	0.00109434	0.00106132	0.0010283	0.00101829	0.00101077	0.00100093	0.000973408	0.000945886	0.000920767	0.000900519
	-0.986598	0.000617754	0.000614346	0.000615671	0.000617482	0.000622089	0.00064702	0.000671951	0.000689498	0.000692377	0.000695257	0.000704393	0.000718671	0.00073295	0.000749543	0.000766856	0.000784169	0.000800234	0.00081627	0.000832536	0.000849783	0.000867029	0.000886717	0.000909997	0.000933276	0.000943734	0.000946286	0.000948838	0.000962972	0.000979435	0.000995835	0.00101095	0.00102607	0.00104021	0.00105158	0.00106295	0.00106994	0.00107208	0.00107422	0.00106391	0.00104796	0.00103202	0.00101992	0.00100824	0.000994616	0.000966216	0.000937815	0.000910752	0.0008864
	-0.980957	0.000626692	0.000627482	0.000626226	0.000624761	0.000624672	0.000634594	0.000644515	0.000652188	0.000655394	0.0006586	0.00067205	0.000693922	0.000715794	0.000735081	0.000753565	0.000772048	0.000787317	0.000802508	0.000818086	0.000835301	0.000852515	0.000869551	0.000886324	0.000903097	0.000912656	0.000917766	0.000922877	0.000937338	0.000953678	0.00097001	0.000986165	0.00100232	0.00101668	0.00102593	0.00103519	0.00103852	0.0010353	0.00103208	0.00102746	0.0010222	0.00101695	0.00100492	0.000992151	0.000977579	0.000949268	0.000920957	0.000893673	0.000868471
	-0.975315	0.000622453	0.000623768	0.000621444	0.000618746	0.000617136	0.000623436	0.000629736	0.000634337	0.000635567	0.000636796	0.000652201	0.00067926	0.000706318	0.000727416	0.00074666	0.000765903	0.000782051	0.000798126	0.000814739	0.000833638	0.000852537	0.000865249	0.000868858	0.000872467	0.000881384	0.000893574	0.000905765	0.000921358	0.000937635	0.000953957	0.000971186	0.000988415	0.00100329	0.00101147	0.00101966	0.00101992	0.00101139	0.00100285	0.00100344	0.00100816	0.00101288	0.000997756	0.000980482	0.000962173	0.00093599	0.000909808	0.000883151	0.000855531
	-0.969673	0.000610675	0.000611642	0.000610133	0.000608371	0.000607933	0.000617119	0.000626305	0.000633884	0.000638271	0.000642657	0.000656212	0.000677301	0.000698391	0.00071788	0.000736872	0.000755863	0.000775296	0.00079474	0.000814106	0.000833138	0.000852171	0.000859605	0.000849975	0.000840344	0.000852178	0.000877245	0.000902312	0.000920603	0.000937532	0.000954345	0.000968794	0.000983243	0.000994615	0.000997253	0.00099989	0.000993128	0.000975951	0.000958773	0.000959625	0.000968639	0.000977653	0.000964088	0.000948079	0.000932005	0.000915442	0.000898878	0.000878337	0.000849726
	-0.964031	0.000591368	0.000591725	0.000592055	0.000592384	0.000594299	0.000607752	0.000621205	0.000634563	0.00064773	0.000660896	0.00067092	0.000678361	0.000685801	0.000702184	0.000721347	0.00074051	0.000762699	0.00078496	0.000805703	0.00082	0.000834298	0.000842081	0.000840281	0.000838481	0.000851804	0.000874452	0.0008971	0.000914984	0.000931909	0.000948638	0.000961353	0.000974068	0.000983395	0.000983104	0.000982813	0.000973426	0.000953961	0.000934496	0.000934664	0.000943719	0.000952774	0.000935557	0.000915497	0.000897022	0.000890589	0.000884156	0.000871364	0.000845675
	-0.95839	0.000585272	0.00058546	0.000587097	0.000588883	0.000592593	0.000610286	0.000627979	0.000644943	0.000660458	0.000675973	0.000677861	0.000668548	0.000659235	0.000671057	0.00068945	0.000707844	0.000731285	0.000754846	0.00077516	0.000781694	0.000788227	0.00079875	0.000815141	0.000831533	0.000847088	0.000862126	0.000877165	0.00089592	0.000915421	0.000934503	0.000944962	0.000955422	0.000962459	0.00095978	0.000957101	0.000949789	0.000937344	0.000924899	0.000926502	0.000934465	0.000942428	0.000920326	0.000894971	0.000872144	0.000868533	0.000864922	0.000855029	0.000832396
	-0.952748	0.000580829	0.000582726	0.000585002	0.000587317	0.000591403	0.000608361	0.000625319	0.000642733	0.000661054	0.000679374	0.00067794	0.000660267	0.000642594	0.000647298	0.000658961	0.000670624	0.000691514	0.000712623	0.000731157	0.000738757	0.000746358	0.000762805	0.000792266	0.000821727	0.000834811	0.000837798	0.000840784	0.000857298	0.000876533	0.000895414	0.000907042	0.00091867	0.0009275	0.000928385	0.00092927	0.000928754	0.000926686	0.000924618	0.000928722	0.00093562	0.000942519	0.000914849	0.000883437	0.000855084	0.000849979	0.000844875	0.00083561	0.000817908
	-0.947106	0.000573062	0.00057613	0.000577346	0.000578372	0.000580746	0.000592918	0.00060509	0.000620183	0.00064108	0.000661977	0.000664104	0.000650802	0.000637499	0.000638146	0.000643132	0.000648118	0.000663841	0.00067982	0.000695158	0.000707783	0.000720409	0.000739003	0.00076638	0.000793757	0.000804737	0.000805606	0.000806476	0.000822576	0.000841739	0.000860741	0.000876435	0.00089213	0.000905035	0.000910017	0.000914999	0.000916229	0.000913301	0.000910374	0.000912824	0.000917709	0.000922594	0.000896752	0.000867584	0.000841039	0.000834429	0.000827818	0.000817509	0.000799698
	-0.941464	0.000563873	0.000566936	0.00056811	0.00056909	0.000570712	0.000577001	0.00058329	0.00059329	0.000610659	0.000628029	0.000635205	0.000634002	0.000632798	0.000633709	0.000635278	0.000636846	0.000646185	0.000655708	0.000666672	0.000683752	0.000700832	0.000718201	0.000735994	0.000753787	0.000766775	0.0007768	0.000786826	0.000805143	0.000825127	0.000844938	0.000861198	0.000877457	0.00089069	0.000895329	0.000899968	0.000898362	0.000889837	0.000881312	0.000882771	0.000888749	0.000894728	0.000874904	0.000852288	0.000831195	0.000821683	0.000812171	0.000799177	0.000779123
	-0.935822	0.00055328	0.000556689	0.000559402	0.000562044	0.000564716	0.000567607	0.000570498	0.000575213	0.000583552	0.000591892	0.000602792	0.000615798	0.000628804	0.000632989	0.00063443	0.000635872	0.000638905	0.000641975	0.00064827	0.000668249	0.000688228	0.000704248	0.000714443	0.000724638	0.000738973	0.000755859	0.000772745	0.000793861	0.000815827	0.000837381	0.000850489	0.000863597	0.000872939	0.00087159	0.00087024	0.000863078	0.000849477	0.000835875	0.000836594	0.000843794	0.000850995	0.000841995	0.000831241	0.000820052	0.000805551	0.000791051	0.000773896	0.000751358
	-0.930181	0.000535819	0.000541433	0.000548598	0.000555922	0.000562598	0.000564557	0.000566515	0.000567442	0.000566318	0.000565195	0.00057735	0.000600421	0.000623492	0.000631952	0.000635867	0.000639783	0.000637597	0.000635265	0.000636797	0.000654727	0.000672658	0.000689294	0.000704027	0.000718759	0.00073336	0.000747881	0.000762401	0.000780785	0.000799945	0.000818669	0.00082843	0.000838192	0.000844296	0.000840012	0.000835728	0.000826819	0.000812786	0.000798752	0.000800609	0.000809658	0.000818707	0.000817757	0.000815725	0.000811793	0.000793425	0.000775057	0.000755312	0.000732772
	-0.924539	0.000520975	0.00052641	0.000532024	0.000537656	0.00054258	0.000542353	0.000542127	0.000542916	0.000545723	0.00054853	0.000564655	0.000591726	0.000618798	0.0006296	0.000635342	0.000641083	0.000634668	0.000627962	0.000624616	0.000635526	0.000646436	0.000664903	0.000694489	0.000724074	0.000742782	0.000754782	0.000766783	0.000780175	0.000793847	0.000807043	0.000810484	0.000813925	0.000814853	0.000808649	0.000802445	0.000796058	0.000789467	0.000782877	0.000785978	0.000793467	0.000800956	0.000800218	0.000798589	0.000794756	0.00077417	0.000753584	0.000731712	0.000707229
	-0.918897	0.000512383	0.000516359	0.000518631	0.000520728	0.000522973	0.000526299	0.000529625	0.000533814	0.000539717	0.000545621	0.000562082	0.000587224	0.000612365	0.000627014	0.0006384	0.000649786	0.000645525	0.000640893	0.000637122	0.000637009	0.000636896	0.000653712	0.000695435	0.000737157	0.000755132	0.000758467	0.000761801	0.000770295	0.000779826	0.000789044	0.000791832	0.00079462	0.000796391	0.000795271	0.000794152	0.000796756	0.000803486	0.000810215	0.000807896	0.000801479	0.000795063	0.000790011	0.000785107	0.000778718	0.000761041	0.000743364	0.00072357	0.000699483
	-0.913255	0.000513634	0.000519228	0.000520957	0.000522289	0.000523965	0.000528135	0.000532304	0.000537791	0.000545894	0.000553997	0.000567815	0.000586332	0.000604849	0.000620019	0.000634149	0.000648278	0.000649448	0.00065031	0.000649965	0.000644495	0.000639026	0.000650932	0.000688404	0.000725875	0.00073808	0.000734708	0.000731335	0.000740471	0.000752123	0.000763612	0.000771778	0.000779944	0.000787221	0.000791977	0.000796733	0.000805784	0.000819594	0.000833404	0.000822824	0.000801204	0.000779583	0.000771404	0.00076468	0.000757512	0.000746971	0.00073643	0.00072372	0.000706612
	-0.907614	0.000533965	0.000543662	0.000545251	0.000546008	0.000546693	0.00054686	0.000547027	0.000549302	0.000555763	0.000562224	0.000571554	0.000583243	0.000594932	0.000608752	0.000623234	0.000637717	0.000643705	0.000649491	0.000652871	0.000646042	0.000639213	0.00064494	0.00066914	0.00069334	0.000702499	0.000702385	0.00070227	0.000712598	0.000725026	0.000737587	0.000752887	0.000768186	0.0007832	0.000797403	0.000811607	0.000824074	0.000834617	0.00084516	0.000828493	0.000799507	0.000770522	0.000760201	0.0007519	0.000743423	0.000733608	0.000723793	0.000713721	0.000703128
	-0.901972	0.000552484	0.000566788	0.000568326	0.000568554	0.000568419	0.00056564	0.000562861	0.000563576	0.000571232	0.000578888	0.000587616	0.000597226	0.000606836	0.00061695	0.000627221	0.000637491	0.000641352	0.000645061	0.000647082	0.000641941	0.0006368	0.000639584	0.000654027	0.00066847	0.000679585	0.000688649	0.000697712	0.000709311	0.00072142	0.000733698	0.000749444	0.000765191	0.000781027	0.000797119	0.000813211	0.000823082	0.000826063	0.000829044	0.000811388	0.000784388	0.000757389	0.000745822	0.000735926	0.000725878	0.000714677	0.000703477	0.000694336	0.000689373
	-0.89633	0.000553558	0.000568354	0.000568941	0.000568071	0.00056756	0.000569663	0.000571767	0.000575976	0.000584369	0.000592762	0.000599986	0.000606249	0.000612512	0.000618612	0.000624662	0.000630711	0.000634148	0.000637523	0.000640153	0.000639619	0.000639085	0.000640528	0.00064488	0.000649231	0.000663283	0.000683314	0.000703345	0.000715993	0.000727155	0.00073826	0.000748215	0.000758169	0.000769023	0.000782432	0.000795841	0.000804927	0.000809225	0.000813523	0.000800397	0.000779383	0.000758369	0.00074586	0.000734272	0.000722767	0.000711896	0.000701026	0.000692566	0.000688995
	-0.890688	0.000533461	0.000546152	0.000550807	0.000554639	0.000558771	0.000565088	0.000571405	0.000578817	0.000588402	0.000597987	0.00060338	0.000605327	0.000607273	0.000610575	0.000614298	0.000618021	0.000624057	0.000630147	0.000635908	0.000640271	0.000644634	0.000645958	0.000642812	0.000639666	0.000650384	0.00066965	0.000688916	0.000699482	0.0007083	0.000717019	0.000723737	0.000730455	0.000739121	0.000753318	0.000767515	0.000781555	0.000795423	0.000809291	0.000800699	0.000781941	0.000763183	0.000749333	0.000736015	0.000723288	0.000715052	0.000706817	0.000699832	0.000695385
	-0.885046	0.000499848	0.000510686	0.000523265	0.000536022	0.000548147	0.000555678	0.00056321	0.000571249	0.000580297	0.000589345	0.000595652	0.000599703	0.000603755	0.000607885	0.000612039	0.000616193	0.000623133	0.000630139	0.000637521	0.000646496	0.000655471	0.000654465	0.000638774	0.000623082	0.000628838	0.000647817	0.000666796	0.000675617	0.000682395	0.00068916	0.000695672	0.000702183	0.000711683	0.000729669	0.000747654	0.000765191	0.000782231	0.000799271	0.000793918	0.000778429	0.00076294	0.000745295	0.000727418	0.000711295	0.000708503	0.000705712	0.000702658	0.000699071
	-0.879405	0.000478524	0.000487699	0.000503129	0.000519202	0.000534284	0.00054217	0.000550056	0.000559396	0.000571626	0.000583856	0.000592793	0.000599021	0.00060525	0.000608545	0.000610929	0.000613313	0.000617567	0.000621864	0.000627363	0.000637958	0.000648554	0.000645431	0.000622124	0.000598817	0.000599545	0.00061509	0.000630636	0.000640934	0.000650177	0.000659405	0.000668336	0.000677267	0.000688194	0.000704787	0.00072138	0.000736297	0.000749357	0.000762418	0.000761567	0.000754419	0.000747271	0.000735406	0.000723031	0.000711876	0.00070999	0.000708104	0.000704733	0.000698349
	-0.873763	0.000468828	0.000476847	0.000489513	0.000502655	0.000514945	0.000521032	0.000527119	0.00053739	0.00055597	0.000574549	0.000586139	0.000591982	0.000597824	0.000601613	0.000604763	0.000607913	0.000612244	0.000616603	0.000620704	0.000623713	0.000626722	0.000621739	0.000604998	0.000588257	0.00058643	0.000593797	0.000601164	0.000615558	0.000631366	0.000646942	0.000657776	0.00066861	0.000677852	0.000682573	0.000687294	0.000693594	0.000701645	0.000709696	0.000717477	0.000725136	0.000732796	0.000731817	0.000729902	0.000728313	0.000729192	0.000730072	0.000726328	0.000713205
	-0.868121	0.000467146	0.000473255	0.000479915	0.000486632	0.000493256	0.000499204	0.000505152	0.000516574	0.00053887	0.000561166	0.000576262	0.00058544	0.000594618	0.000600565	0.000605506	0.000610447	0.000610366	0.000610165	0.000607767	0.000596045	0.000584323	0.000577132	0.000576608	0.000576083	0.000578467	0.000582645	0.000586823	0.000606659	0.000629643	0.000652176	0.000665462	0.000678749	0.000686572	0.00067888	0.000671189	0.000665691	0.000662624	0.000659557	0.000667386	0.000680146	0.000692906	0.00070831	0.000723999	0.000738523	0.000744191	0.000749859	0.000746964	0.000726702
	-0.862479	0.000469304	0.000475378	0.000480474	0.000485469	0.000490843	0.000498968	0.000507092	0.000518646	0.00053701	0.000555374	0.000572717	0.000589223	0.000605728	0.000614146	0.00062005	0.000625953	0.000616455	0.00060659	0.000594484	0.000572867	0.000551251	0.000542324	0.000552067	0.00056181	0.000569413	0.000575697	0.00058198	0.000600893	0.000622345	0.000643518	0.000658953	0.000674388	0.000684427	0.000679143	0.000673859	0.000663648	0.000647979	0.000632309	0.000639523	0.000657095	0.000674667	0.000697315	0.000720513	0.000741825	0.000748804	0.000755783	0.000753342	0.000731795
	-0.856837	0.000478856	0.00048505	0.000487406	0.000489369	0.000491576	0.00049556	0.000499543	0.000507831	0.000524669	0.000541506	0.000562528	0.000586992	0.000611455	0.00062027	0.000624219	0.000628168	0.000610323	0.000591959	0.000574643	0.000561778	0.000548912	0.000544515	0.000552578	0.000560641	0.000566943	0.000572158	0.000577373	0.000593571	0.000611979	0.000630391	0.000648924	0.000667457	0.000681818	0.000684335	0.000686853	0.000677926	0.00065632	0.000634714	0.000640399	0.00065844	0.000676481	0.000695565	0.000714762	0.000732587	0.000739987	0.000747387	0.000746935	0.000730556
	-0.851196	0.000481686	0.00048678	0.000486299	0.000485246	0.000484288	0.000484023	0.000483758	0.00049009	0.000509527	0.000528963	0.000551098	0.000575452	0.000599806	0.000606689	0.000608139	0.000609589	0.000593845	0.000577691	0.000565615	0.000570844	0.000576072	0.000578125	0.000575506	0.000572887	0.000571355	0.000570492	0.000569629	0.000579075	0.000590593	0.000602509	0.000622567	0.000642626	0.000661074	0.000674951	0.000688827	0.000687018	0.00066783	0.000648643	0.000654118	0.000670757	0.000687396	0.000698439	0.000708876	0.000718906	0.000725845	0.000732784	0.000734004	0.000723628
	-0.845554	0.000468675	0.000469831	0.00046646	0.000462624	0.00045959	0.000462376	0.000465162	0.000475088	0.000499194	0.0005233	0.000543429	0.00056029	0.00057715	0.000582723	0.000584785	0.000586846	0.000582152	0.000577297	0.000575186	0.000584722	0.000594257	0.000597222	0.00059052	0.000583817	0.000578468	0.000573952	0.000569437	0.000571277	0.000574396	0.000577969	0.00059086	0.000603751	0.000617767	0.000634974	0.000652182	0.000661243	0.000661279	0.000661315	0.000664071	0.000668058	0.000672045	0.000679745	0.000687848	0.000695786	0.000702479	0.000709171	0.000711819	0.000706263
	-0.839912	0.000460976	0.000461656	0.000458023	0.000453947	0.000451536	0.000461227	0.000470918	0.000485343	0.000509167	0.000532991	0.000546368	0.000551157	0.000555947	0.000559996	0.000563815	0.000567634	0.0005758	0.00058407	0.000590444	0.000588775	0.000587106	0.000585586	0.000584288	0.00058299	0.00057785	0.000570341	0.000562833	0.000561196	0.00056074	0.000560699	0.000569156	0.000577614	0.000587774	0.000602767	0.000617759	0.000632067	0.000645617	0.000659167	0.00066256	0.000661355	0.00066015	0.000668544	0.000677976	0.0006867	0.000690032	0.000693365	0.000694408	0.000690806
	-0.83427	0.000454686	0.000459938	0.000463594	0.000467087	0.000471083	0.000478745	0.000486407	0.000499979	0.000525289	0.000550599	0.00056169	0.000561093	0.000560495	0.000560754	0.00056128	0.000561805	0.000570868	0.000580135	0.00058619	0.00057862	0.000571049	0.000567543	0.000570016	0.00057249	0.000566551	0.000555427	0.000544302	0.000545586	0.000549366	0.00055349	0.000564689	0.000575888	0.000586532	0.000595601	0.00060467	0.000617617	0.000634859	0.000652102	0.000659941	0.000663523	0.000667106	0.000678009	0.000689704	0.00069954	0.000695252	0.000690964	0.000686344	0.000681052
	-0.828629	0.000451769	0.000459943	0.000469497	0.000479191	0.000488462	0.000494652	0.000500842	0.00051189	0.000532586	0.000553282	0.000563009	0.000563719	0.000564429	0.000563881	0.000562943	0.000562005	0.000567303	0.000572749	0.000576634	0.000573892	0.00057115	0.00056972	0.000570222	0.000570723	0.000565301	0.000556228	0.000547154	0.00054981	0.000554825	0.000560056	0.000569722	0.000579389	0.000587713	0.000592226	0.000596739	0.000605991	0.000620493	0.000634995	0.000648595	0.000661785	0.000674976	0.000690801	0.000706911	0.000720325	0.000713251	0.000706177	0.0006995	0.000693625
	-0.822987	0.000451064	0.00045981	0.000469161	0.000478573	0.000488438	0.000501589	0.000514741	0.000527989	0.00054143	0.00055487	0.000560908	0.000560862	0.000560816	0.000561335	0.00056203	0.000562726	0.000568717	0.000574835	0.000579234	0.00057634	0.000573446	0.000573086	0.000576453	0.000579821	0.000576148	0.000568134	0.00056012	0.00056032	0.000562173	0.0005643	0.000572073	0.000579846	0.000587288	0.000593791	0.000600293	0.00060945	0.000621549	0.000633648	0.000647591	0.00066237	0.000677149	0.000695502	0.000714242	0.000730367	0.000726613	0.000722859	0.00071934	0.000716298
	-0.817345	0.000454514	0.000460841	0.00046684	0.000472805	0.000479895	0.000495161	0.000510426	0.000524661	0.000536848	0.000549035	0.000552963	0.000550102	0.000547241	0.000547391	0.000548478	0.000549565	0.000559094	0.000568823	0.000575553	0.000569551	0.000563549	0.000566839	0.000583802	0.000600764	0.000600705	0.00059015	0.000579596	0.000574513	0.000570532	0.000566979	0.000572218	0.000577456	0.000583367	0.000591192	0.000599016	0.000609766	0.000623757	0.000637748	0.000651669	0.000665559	0.000679449	0.000693344	0.000707239	0.000719744	0.000721679	0.000723614	0.000725979	0.000729216
	-0.811703	0.000453227	0.000457336	0.000465367	0.000473801	0.000483067	0.000498386	0.000513705	0.00052662	0.000534758	0.000542897	0.000544167	0.000539792	0.000535416	0.000533981	0.000533459	0.000532938	0.0005409	0.000549064	0.000554955	0.0005512	0.000547444	0.000557211	0.000586872	0.000616533	0.000619685	0.000606494	0.000593303	0.000587575	0.000583348	0.000579564	0.000584844	0.000590123	0.000594738	0.000597464	0.00060019	0.000611725	0.000633019	0.000654313	0.000670179	0.000683587	0.000696995	0.00069866	0.000699053	0.000700032	0.000705465	0.000710897	0.00071821	0.000729336
	-0.806061	0.000464087	0.000468661	0.00047689	0.000485492	0.000494622	0.00050758	0.000520539	0.000530971	0.000536386	0.0005418	0.000543512	0.000542179	0.000540846	0.000538707	0.000536318	0.000533929	0.000534955	0.000536062	0.00053781	0.000542277	0.000546745	0.000559158	0.000583262	0.000607365	0.000611259	0.000602692	0.000594125	0.000593859	0.000595262	0.000596861	0.000602485	0.00060811	0.000611533	0.00060871	0.000605887	0.000617798	0.000646032	0.000674266	0.000698001	0.000719701	0.0007414	0.000728998	0.000712906	0.000699036	0.000702062	0.000705089	0.00071225	0.000727797
	-0.80042	0.0004694	0.00047734	0.000485648	0.000493994	0.000502065	0.000508138	0.000514211	0.000520568	0.000527489	0.00053441	0.000540428	0.000545705	0.000550982	0.000552231	0.000552226	0.000552222	0.000548474	0.000544637	0.000542166	0.000545495	0.000548824	0.000554325	0.000563021	0.000571716	0.0005736	0.000571283	0.000568967	0.000577846	0.000588977	0.000600072	0.000610411	0.00062075	0.000627215	0.000622684	0.000618152	0.000630191	0.000660589	0.000690986	0.000721609	0.000752335	0.000783061	0.000767803	0.000747568	0.000729524	0.000728124	0.000726724	0.000730571	0.00074506
	-0.794778	0.000456908	0.000467751	0.000477393	0.000486913	0.000495408	0.000496461	0.000497513	0.000501548	0.000511506	0.000521464	0.000531071	0.000540389	0.000549708	0.000553563	0.000555719	0.000557875	0.000554796	0.000551591	0.000550615	0.000559094	0.000567574	0.000568418	0.00055803	0.000547642	0.000543459	0.0005431	0.000542742	0.000557085	0.000574385	0.000591548	0.000605909	0.000620269	0.000629894	0.000626073	0.000622251	0.000633716	0.000662117	0.000690517	0.000720382	0.000750909	0.000781436	0.000776438	0.000767594	0.00075978	0.000759787	0.000759794	0.000763924	0.000776414
	-0.789136	0.000444364	0.00045277	0.000461904	0.000471113	0.000479479	0.000481717	0.000483954	0.000487777	0.000494746	0.000501715	0.000511756	0.000524322	0.000536888	0.000545074	0.000551899	0.000558725	0.000557467	0.000556017	0.00055743	0.00057099	0.00058455	0.000583013	0.000559265	0.000535517	0.000526817	0.000527394	0.000527971	0.000542504	0.000559845	0.000577111	0.000592871	0.000608631	0.000621293	0.000625158	0.000629023	0.00064107	0.000662181	0.000683291	0.000709156	0.000737173	0.000765191	0.000767392	0.000766799	0.000766517	0.000768597	0.000770677	0.000776515	0.000789977
	-0.783494	0.000441428	0.000446443	0.000454735	0.000463364	0.000471518	0.00047622	0.000480923	0.000485123	0.000488327	0.00049153	0.00050096	0.000515509	0.000530058	0.000540684	0.000550089	0.000559495	0.000557331	0.000554892	0.000556789	0.000577086	0.000597383	0.000598441	0.000571194	0.000543946	0.000533783	0.000534152	0.000534522	0.000546142	0.000560024	0.00057394	0.000588547	0.000603155	0.00061701	0.000628728	0.000640445	0.000655509	0.000674281	0.000693053	0.000710454	0.000727233	0.000744012	0.000751651	0.0007583	0.000765032	0.000772396	0.00077976	0.00078868	0.000800756
	-0.777853	0.000442544	0.000446583	0.000456516	0.000467054	0.000477305	0.000485474	0.000493642	0.000498876	0.000498281	0.000497686	0.000503846	0.000515557	0.000527269	0.000536943	0.000545983	0.000555023	0.000552696	0.000550098	0.000551373	0.000569078	0.000586784	0.000589248	0.000569286	0.000549324	0.000542318	0.0005433	0.000544282	0.000554614	0.000566827	0.000579093	0.000592432	0.000605771	0.000619075	0.000632281	0.000645487	0.000667085	0.000697981	0.000728878	0.000738233	0.000737836	0.000737439	0.000748799	0.000761431	0.000773714	0.000783334	0.000792953	0.000801278	0.000806976
	-0.772211	0.000449426	0.000456435	0.000470661	0.000485628	0.000499208	0.000502702	0.000506196	0.000507065	0.000502723	0.000498381	0.000500043	0.000506642	0.000513241	0.000520876	0.000528834	0.000536791	0.000538404	0.000539865	0.00054398	0.000559354	0.000574728	0.000578393	0.000564831	0.000551269	0.000547094	0.000548707	0.000550321	0.000563769	0.000579597	0.000595447	0.000611742	0.000628037	0.00064212	0.000649924	0.000657727	0.000679096	0.000715492	0.000751889	0.000759297	0.000753581	0.000747865	0.000758025	0.000769904	0.00078216	0.00079729	0.00081242	0.000824213	0.000829238
	-0.766569	0.000452724	0.00046072	0.000477409	0.00049499	0.000510363	0.000509689	0.000509014	0.000506377	0.000499842	0.000493307	0.000493813	0.000500107	0.000506401	0.000514232	0.000522541	0.000530849	0.000531521	0.00053201	0.000535151	0.000549544	0.000563937	0.000569024	0.000560419	0.000551814	0.000550921	0.000554784	0.000558647	0.000574801	0.000593428	0.000612182	0.000633544	0.000654906	0.00067372	0.000685297	0.000696875	0.000713828	0.000736738	0.000759647	0.000769352	0.000773079	0.000776807	0.00077829	0.000779531	0.000782603	0.0007996	0.000816597	0.000831915	0.000843828
	-0.760927	0.000452015	0.000460077	0.00047524	0.000491131	0.000505167	0.000505714	0.000506262	0.000505449	0.000501937	0.000498424	0.000500124	0.000506108	0.000512091	0.000519401	0.000527124	0.000534847	0.000536533	0.000538076	0.000541316	0.000551759	0.000562203	0.000567978	0.000566886	0.000565795	0.000569371	0.000575826	0.000582281	0.000596412	0.000612087	0.000628046	0.000649833	0.00067162	0.000693343	0.000714884	0.000736425	0.000749319	0.000752634	0.000755949	0.000767724	0.00078333	0.000798936	0.000800704	0.000800975	0.000803428	0.000822465	0.000841502	0.000861183	0.000882171
	-0.755285	0.000443001	0.00044623	0.000463317	0.000481826	0.00049869	0.000503599	0.000508508	0.000511316	0.000509954	0.000508591	0.000510369	0.000514728	0.000519086	0.000525544	0.000532653	0.000539763	0.000545421	0.000551045	0.000558254	0.000572191	0.000586127	0.000593841	0.000592399	0.000590957	0.000594267	0.000600508	0.000606748	0.000618976	0.000632407	0.000646072	0.00066453	0.000682989	0.00070181	0.00072166	0.00074151	0.00075085	0.000748545	0.000746241	0.000762408	0.000786936	0.000811464	0.000820448	0.00082775	0.00083679	0.000859036	0.000881283	0.000904483	0.000929621
	-0.749644	0.000442049	0.000445477	0.000463916	0.000483893	0.000502289	0.000509182	0.000516076	0.000519655	0.000516652	0.000513649	0.000514047	0.00051724	0.000520434	0.000528411	0.000537875	0.00054734	0.000558707	0.00057012	0.000582427	0.000598531	0.000614635	0.000622712	0.00061898	0.000615248	0.000612839	0.000611247	0.000609655	0.000618741	0.000629974	0.000641608	0.000661432	0.000681257	0.000699565	0.000713568	0.00072757	0.000735873	0.000737861	0.000739849	0.000755846	0.000778185	0.000800524	0.000820146	0.000839474	0.00085967	0.000886463	0.000913256	0.000938927	0.000962323
	-0.744002	0.000443859	0.00044517	0.000462349	0.000481154	0.000498911	0.000509041	0.000519171	0.00052425	0.000519295	0.00051434	0.000514957	0.000520155	0.000525353	0.000537458	0.000551712	0.000565966	0.000579171	0.000592351	0.000605256	0.00061699	0.000628724	0.000634248	0.000630636	0.000627024	0.000618694	0.000607454	0.000596214	0.000601571	0.000610267	0.000619747	0.000645305	0.000670862	0.000693206	0.000706426	0.000719646	0.000730131	0.000737585	0.00074504	0.00075701	0.000771025	0.000785039	0.00081189	0.00084013	0.000868454	0.000897408	0.000926363	0.000952165	0.000971573
	-0.73836	0.000446946	0.000447763	0.000461948	0.000477504	0.000492616	0.000504506	0.000516396	0.000523154	0.000519719	0.000516285	0.000518717	0.000525972	0.000533227	0.000546556	0.000561773	0.000576991	0.000587002	0.000596889	0.000605514	0.000608785	0.000612055	0.000617496	0.00062613	0.000634764	0.000627546	0.000610555	0.000593563	0.000594178	0.000598334	0.000603657	0.000632902	0.000662147	0.000687111	0.000699921	0.000712731	0.000729491	0.000750627	0.000771763	0.000782126	0.000787612	0.000793098	0.000820959	0.000851242	0.000881137	0.000908084	0.00093503	0.000957933	0.000972636
	-0.732718	0.000448553	0.000449836	0.000463519	0.000478473	0.000492951	0.000503965	0.00051498	0.000523126	0.000525578	0.000528029	0.000530619	0.000533322	0.000536025	0.000543596	0.000552681	0.000561765	0.000576924	0.000592227	0.000603682	0.000598805	0.000593928	0.000597439	0.000613292	0.000629145	0.000629082	0.000619207	0.000609332	0.000611577	0.000616261	0.000621862	0.000646283	0.000670704	0.000690815	0.000698687	0.000706559	0.000728238	0.00076521	0.000802183	0.000817307	0.00082254	0.000827773	0.000852482	0.0008793	0.000905661	0.000928556	0.000951452	0.000970532	0.000981876
	-0.727077	0.000454422	0.000458185	0.000476015	0.000495287	0.00051268	0.000516414	0.000520149	0.000525752	0.000535068	0.000544383	0.000547567	0.00054571	0.000543853	0.000544067	0.000544926	0.000545786	0.0005664	0.000587484	0.000601872	0.000587839	0.000573806	0.00057345	0.000593218	0.000612985	0.000621375	0.00062275	0.000624125	0.000635736	0.000649404	0.0006635	0.000686352	0.000709205	0.000723514	0.000713568	0.000703622	0.000718267	0.000760155	0.000802042	0.000827249	0.000844903	0.000862557	0.000887108	0.000912405	0.000937626	0.00096227	0.000986914	0.00100724	0.00101882
	-0.721435	0.000466468	0.000473931	0.000491966	0.000511084	0.000527582	0.000525025	0.000522468	0.000525876	0.000541132	0.000556387	0.000561384	0.000557947	0.00055451	0.000550233	0.000545694	0.000541155	0.000565658	0.000590852	0.000606235	0.000579982	0.000553729	0.000547735	0.000571548	0.000595362	0.000610094	0.000619226	0.000628358	0.000648022	0.000669805	0.000691776	0.000717631	0.000743485	0.000756608	0.000733584	0.000710559	0.000719573	0.00076408	0.000808586	0.000839848	0.000865114	0.00089038	0.000919362	0.000948746	0.000978189	0.00100808	0.00103798	0.00106215	0.00107473
	-0.715793	0.000472652	0.000482954	0.000495037	0.000507303	0.000518226	0.000519394	0.000520562	0.000526637	0.000542459	0.000558281	0.000565197	0.000564792	0.000564386	0.000561618	0.000558115	0.000554611	0.000574509	0.000594963	0.000607063	0.000583708	0.000560353	0.000554315	0.000573757	0.000593199	0.000604872	0.000611755	0.000618637	0.000638319	0.000660575	0.000683287	0.00071535	0.000747413	0.000767997	0.00075599	0.000743982	0.000755769	0.000793916	0.000832063	0.000857937	0.000878255	0.000898572	0.000931299	0.00096537	0.000999797	0.00103693	0.00107407	0.00110592	0.00112704
	-0.710151	0.000473164	0.000482654	0.000489649	0.000496389	0.000503749	0.000515617	0.000527486	0.000540649	0.000556384	0.000572118	0.000579586	0.000580257	0.000580928	0.000577892	0.000573704	0.000569516	0.000582665	0.000596226	0.000605942	0.000599337	0.000592732	0.000591723	0.000598948	0.000606173	0.000610697	0.000613554	0.000616412	0.000631832	0.000649778	0.000668352	0.000699794	0.000731237	0.000757372	0.000768438	0.000779505	0.000798867	0.000827422	0.000855976	0.000875374	0.000890628	0.000905882	0.000935688	0.000967068	0.000999052	0.00103562	0.00107219	0.00110732	0.00113953
	-0.704509	0.000465298	0.000471401	0.000479835	0.000488509	0.000497887	0.000512385	0.000526884	0.000543517	0.00056439	0.000585263	0.000595395	0.000596697	0.000598	0.000591006	0.000581433	0.000571859	0.000580643	0.000589865	0.000599436	0.000610493	0.00062155	0.000628102	0.000628024	0.000627946	0.000627807	0.000627631	0.000627455	0.000636693	0.000647824	0.000659716	0.000687197	0.000714678	0.000744833	0.000782575	0.000820317	0.000846138	0.000858752	0.000871367	0.000889612	0.000910407	0.000931201	0.000962579	0.000995102	0.00102706	0.00105471	0.00108236	0.00111074	0.00114057
	-0.698868	0.00046739	0.000473165	0.000485544	0.0004986	0.000511205	0.000520534	0.000529862	0.000544179	0.000568403	0.000592627	0.000604722	0.000606847	0.000608971	0.000599858	0.00058725	0.000574642	0.000584598	0.000595091	0.000606658	0.000622785	0.000638911	0.000645993	0.000639768	0.000633543	0.000633119	0.000636271	0.000639424	0.000648933	0.00065972	0.000671026	0.000692954	0.000714882	0.000744357	0.000795259	0.000846161	0.000874718	0.000878518	0.000882319	0.000911461	0.000952074	0.000992688	0.00102987	0.00106669	0.00110115	0.00111766	0.00113417	0.00115149	0.00117047
	-0.693226	0.000466154	0.000474268	0.000487995	0.000502298	0.00051599	0.000525242	0.000534494	0.000548664	0.000572605	0.000596545	0.00060977	0.000614187	0.000618604	0.000612266	0.000602584	0.000592901	0.000603655	0.000614895	0.000625671	0.000634481	0.000643291	0.000646139	0.000640213	0.000634287	0.000636758	0.000644406	0.000652054	0.000664015	0.000676844	0.000689969	0.000709182	0.000728395	0.000756133	0.000808072	0.000860011	0.000890139	0.000896101	0.000902063	0.000943594	0.00100123	0.00105886	0.00110306	0.00114581	0.00118513	0.00119838	0.00121163	0.00122399	0.00123456
	-0.687584	0.000457292	0.000461982	0.000478806	0.000496873	0.000514578	0.000529647	0.000544715	0.000560349	0.000577106	0.000593862	0.0006038	0.000608132	0.000612464	0.000611651	0.000609238	0.000606825	0.000618677	0.00063087	0.000641995	0.000648588	0.000655182	0.000655106	0.000645218	0.000635331	0.000637519	0.000647153	0.000656787	0.000671364	0.000686936	0.000702595	0.00072006	0.000737524	0.0007636	0.000814127	0.000864655	0.000897012	0.00090924	0.000921468	0.000969722	0.00103429	0.00109885	0.00114887	0.00119731	0.00124228	0.00126082	0.00127936	0.00129462	0.00130322
	-0.681942	0.000457373	0.000463346	0.000485222	0.00050873	0.000530988	0.000544167	0.000557345	0.000570211	0.000582456	0.0005947	0.000602834	0.000607589	0.000612343	0.000613256	0.000612974	0.000612693	0.000619056	0.000625577	0.000632624	0.0006419	0.000651176	0.000652298	0.000641424	0.00063055	0.000632878	0.000643344	0.000653811	0.000672521	0.00069289	0.000713343	0.000735541	0.00075774	0.000786596	0.000834357	0.000882118	0.000914452	0.000929696	0.00094494	0.000989352	0.00104697	0.00110459	0.00115469	0.00120399	0.00125105	0.00128119	0.00131133	0.00133825	0.00135864
	-0.676301	0.000468207	0.000480504	0.000500319	0.000520906	0.000540049	0.000548703	0.000557358	0.000568838	0.000585932	0.000603025	0.000615272	0.000623534	0.000631796	0.000629348	0.000623569	0.00061779	0.000610262	0.000602692	0.000599406	0.0006143	0.000629193	0.000634643	0.0006262	0.000617757	0.000620757	0.000630812	0.000640866	0.00066403	0.000689831	0.000715927	0.000748084	0.000780241	0.000815245	0.000858329	0.000901414	0.000933412	0.000953128	0.000972843	0.00101578	0.00106924	0.00112269	0.00117084	0.00121841	0.00126479	0.00130214	0.00133949	0.00137581	0.00141005
	-0.670659	0.000484033	0.000502364	0.000515715	0.000528555	0.000540468	0.000545638	0.000550808	0.000562509	0.000587182	0.000611855	0.000628891	0.000639651	0.00065041	0.00064291	0.000629733	0.000616556	0.000602652	0.000588731	0.00058163	0.000603474	0.000625319	0.000635875	0.000629823	0.000623771	0.000627065	0.000636121	0.000645177	0.000669134	0.000696088	0.000723506	0.000760435	0.000797365	0.000836425	0.000881539	0.000926653	0.000963399	0.000990874	0.00101835	0.00106279	0.00111492	0.00116704	0.00121286	0.00125799	0.00130214	0.00133883	0.00137551	0.00141343	0.00145387
	-0.665017	0.000493535	0.0005146	0.000526174	0.000536776	0.000546262	0.000547644	0.000549027	0.000557884	0.000581587	0.000605291	0.000623128	0.000636144	0.00064916	0.000644411	0.000634138	0.000623865	0.000610743	0.000597554	0.000590697	0.000610718	0.000630739	0.00064212	0.000640791	0.000639462	0.000645988	0.000657358	0.000668727	0.000688825	0.000710678	0.000732964	0.000764114	0.000795264	0.000836018	0.00090404	0.000972062	0.00102252	0.00105351	0.0010845	0.001124	0.00116735	0.0012107	0.0012526	0.00129434	0.00133555	0.00137272	0.00140989	0.00144829	0.00148919
	-0.659375	0.000491441	0.000508752	0.000525424	0.00054203	0.000556747	0.000557733	0.000558719	0.000564657	0.000580428	0.0005962	0.000610072	0.000622382	0.000634693	0.000635711	0.000633217	0.000630724	0.000620164	0.000609412	0.000604357	0.00062348	0.000642603	0.000653944	0.000653836	0.000653728	0.000663641	0.000679732	0.000695823	0.000714822	0.000734405	0.000754092	0.000775921	0.000797749	0.000837091	0.000926159	0.00101523	0.00108134	0.00112203	0.00116272	0.00119093	0.00121349	0.00123605	0.00127053	0.0013063	0.00134308	0.00138753	0.00143198	0.00147645	0.00152094
	-0.653733	0.000494436	0.000507272	0.000524898	0.000543017	0.000559979	0.000568537	0.000577095	0.00058483	0.000590929	0.000597029	0.000603152	0.000609295	0.000615437	0.000619348	0.000622565	0.000625781	0.000620811	0.000615646	0.000615553	0.000636989	0.000658424	0.000670352	0.000668293	0.000666234	0.000679	0.000700908	0.000722815	0.000746072	0.000769601	0.000792664	0.000806191	0.000819719	0.000852305	0.000939004	0.0010257	0.00109397	0.00114183	0.00118969	0.00121697	0.00123493	0.0012529	0.00129142	0.00133216	0.00137422	0.00142634	0.00147846	0.00152777	0.00157138
	-0.648092	0.000508523	0.000519193	0.00053477	0.000550849	0.000566999	0.000583664	0.000600329	0.00061049	0.000607737	0.000604984	0.000604123	0.000604817	0.000605512	0.000612615	0.000621713	0.00063081	0.00062654	0.000621952	0.000621331	0.000637546	0.00065376	0.000664173	0.000666052	0.00066793	0.000684222	0.000709401	0.00073458	0.000761489	0.000788745	0.000815432	0.000830435	0.000845438	0.000875456	0.000948102	0.00102075	0.00108181	0.00113002	0.00117824	0.00121415	0.00124449	0.00127483	0.00132553	0.00137843	0.00143186	0.00148924	0.00154662	0.00159927	0.00164233
	-0.64245	0.000535441	0.000545707	0.000556085	0.000566475	0.000578087	0.00059858	0.000619073	0.000631827	0.000629214	0.000626601	0.000625323	0.000625143	0.000624962	0.000632376	0.000642151	0.000651927	0.000646673	0.000641062	0.000637022	0.000639649	0.000642277	0.000647096	0.000655139	0.000663181	0.0006831	0.00071034	0.00073758	0.000767669	0.00079833	0.000828671	0.000852443	0.000876214	0.000909076	0.000967749	0.00102642	0.00107951	0.00112641	0.00117331	0.00121733	0.00126006	0.00130278	0.00135859	0.00141581	0.00147385	0.001538	0.00160216	0.00166401	0.00172116
	-0.636808	0.000554881	0.000555062	0.000562768	0.000571245	0.000581299	0.000602812	0.000624325	0.000640272	0.000645164	0.000650055	0.000653803	0.00065661	0.000659418	0.000664565	0.00067044	0.000676315	0.000670784	0.000664982	0.00065901	0.000652316	0.000645622	0.000646098	0.000657125	0.000668152	0.000687383	0.000711673	0.000735962	0.000766364	0.000797994	0.000829868	0.00086671	0.000903552	0.000944036	0.000994861	0.00104569	0.00109722	0.00114953	0.00120184	0.00125159	0.00130017	0.00134876	0.00140234	0.00145647	0.00151244	0.00158237	0.00165231	0.00172369	0.00179799
	-0.631166	0.000565817	0.000559411	0.000564098	0.000569923	0.000577738	0.000600023	0.000622308	0.000641715	0.000655407	0.000669098	0.00067734	0.000681102	0.000684865	0.000684263	0.000682303	0.000680343	0.000683926	0.00068764	0.000688964	0.000680143	0.000671321	0.000670221	0.000680479	0.000690738	0.0007049	0.000721469	0.000738037	0.000764505	0.000792964	0.000822388	0.00087158	0.000920771	0.000971427	0.00102624	0.00108106	0.00113813	0.00119769	0.00125726	0.00131245	0.00136565	0.00141885	0.00147034	0.00152164	0.00157504	0.00164429	0.00171354	0.00178642	0.00186664
	-0.625525	0.000570831	0.000568007	0.000574783	0.000582543	0.000591601	0.000610091	0.00062858	0.000646387	0.000662838	0.000679288	0.000689032	0.000693262	0.000697493	0.000693804	0.000687652	0.000681501	0.000690969	0.000700809	0.000707945	0.00070361	0.000699275	0.000700615	0.000710307	0.000719998	0.000729761	0.000739567	0.000749373	0.00077151	0.000796127	0.000822295	0.000880253	0.00093821	0.000997758	0.00106182	0.00112589	0.00119134	0.00125832	0.00132531	0.00138418	0.00143936	0.00149455	0.00154513	0.00159522	0.00164668	0.00170862	0.00177055	0.00183499	0.0019045
	-0.619883	0.000570578	0.0005805	0.000593032	0.000605831	0.000618772	0.000632752	0.000646731	0.000661011	0.000675887	0.000690763	0.000700353	0.000705597	0.000710841	0.000708386	0.000703538	0.000698689	0.00070967	0.000721027	0.000729049	0.000722913	0.000716778	0.000715772	0.000722314	0.000728855	0.00073938	0.000752362	0.000765344	0.000791794	0.000820952	0.000851434	0.00090906	0.000966686	0.00102713	0.00109556	0.00116399	0.00123354	0.00130433	0.00137512	0.00142992	0.00147747	0.00152503	0.00157732	0.00163013	0.00168421	0.0017479	0.00181159	0.00187362	0.00193228
	-0.614241	0.00056665	0.000585355	0.000603117	0.000620782	0.000637226	0.000644789	0.000652352	0.00066063	0.000670328	0.000680026	0.000688592	0.000696229	0.000703865	0.000708201	0.000711511	0.000714821	0.00072597	0.000737305	0.000744348	0.000733169	0.000721991	0.000717796	0.000723877	0.000729958	0.000745165	0.000766	0.000786835	0.000819191	0.000853864	0.000889283	0.000939985	0.000990688	0.00104652	0.0011169	0.00118729	0.00125509	0.00132004	0.00138499	0.00143297	0.00147326	0.00151354	0.00157144	0.00163125	0.0016928	0.00176761	0.00184243	0.00191283	0.00197426
	-0.608599	0.00057238	0.000592245	0.000608831	0.000625081	0.000640196	0.000647071	0.000653946	0.000660954	0.000668225	0.000675495	0.000683938	0.000693344	0.00070275	0.000711975	0.000721144	0.000730313	0.000736388	0.000742388	0.000744692	0.000731305	0.000717918	0.00071429	0.000725019	0.000735749	0.000756756	0.000784099	0.000811442	0.000846472	0.000883047	0.000920015	0.000965043	0.00101007	0.00106131	0.00113018	0.00119905	0.00126117	0.0013158	0.00137043	0.00142042	0.00146831	0.0015162	0.00158057	0.00164672	0.0017143	0.0017928	0.0018713	0.00194727	0.00201813
	-0.602957	0.000586092	0.000604006	0.000614829	0.000624925	0.000635322	0.000647914	0.000660507	0.000672593	0.000683675	0.000694756	0.000706378	0.000718444	0.000730511	0.000741507	0.000752171	0.000762835	0.000761173	0.000759219	0.000753599	0.000732426	0.000711254	0.000707704	0.000730081	0.000752458	0.000778216	0.000806059	0.000833901	0.000862005	0.000890162	0.000919239	0.000967189	0.00101514	0.00106792	0.00113443	0.00120094	0.00126237	0.00131817	0.00137396	0.00143298	0.00149345	0.00155392	0.0016235	0.00169407	0.00176536	0.00184206	0.00191877	0.00199525	0.00207126
	-0.597316	0.000601658	0.000620117	0.000630802	0.000640689	0.000651555	0.00066953	0.000687505	0.000703654	0.000716175	0.000728697	0.000742564	0.000757538	0.000772511	0.00078833	0.000804413	0.000820495	0.000807253	0.000793312	0.000775172	0.000739217	0.000703262	0.000695578	0.000729487	0.000763397	0.000794179	0.000823034	0.000851888	0.000872764	0.000892035	0.000912939	0.000967335	0.00102173	0.00107841	0.0011416	0.00120478	0.00127246	0.00134514	0.00141781	0.00148659	0.0015536	0.00162062	0.00170156	0.00178401	0.00186619	0.00194626	0.00202634	0.00209909	0.00215699
	-0.591674	0.000609326	0.000636	0.000652331	0.000667601	0.00068348	0.000703785	0.000724089	0.000741644	0.000753738	0.000765831	0.000779819	0.000795364	0.00081091	0.000828492	0.000846708	0.000864923	0.00084121	0.000816498	0.000788669	0.000747614	0.000706559	0.000696815	0.000733135	0.000769456	0.000801818	0.000831738	0.000861659	0.000882119	0.000900677	0.000921182	0.000981602	0.00104202	0.00110217	0.00116156	0.00122095	0.00129485	0.00138485	0.00147484	0.00155261	0.00162484	0.00169708	0.00178983	0.00188479	0.00197828	0.00206051	0.00214274	0.00220885	0.00224225
	-0.586032	0.000624575	0.00065753	0.000679956	0.000701302	0.000722804	0.000745435	0.000768067	0.000786203	0.000795412	0.000804622	0.000814696	0.000825481	0.000836265	0.000850129	0.000864951	0.000879773	0.000847004	0.000813101	0.00077928	0.000745804	0.000712327	0.000705273	0.000737092	0.000768912	0.000801025	0.000833318	0.000865611	0.000892353	0.000917979	0.000945199	0.00100511	0.00106502	0.00112538	0.00118702	0.00124866	0.0013278	0.00142632	0.00152485	0.00160893	0.00168647	0.00176402	0.00185562	0.00194875	0.00204012	0.00211822	0.00219632	0.00226096	0.00229831
	-0.58039	0.000632836	0.000661559	0.000689614	0.0007176	0.000744955	0.000767723	0.000790491	0.00080883	0.00081837	0.000827911	0.00083564	0.000841879	0.000848119	0.000853061	0.000857598	0.000862136	0.000830073	0.000797138	0.000765826	0.000741401	0.000716976	0.000715518	0.000747849	0.00078018	0.00081366	0.000847847	0.000882035	0.000911457	0.000939919	0.000969805	0.00102886	0.00108791	0.00114788	0.00121046	0.00127305	0.00135251	0.00145067	0.00154883	0.00163709	0.00172087	0.00180464	0.00189108	0.00197781	0.00206336	0.00213998	0.00221659	0.00228942	0.00235459
	-0.574748	0.000633893	0.000657339	0.000687291	0.00071791	0.0007474	0.000768677	0.000789954	0.000807351	0.000817045	0.000826738	0.00083367	0.000838331	0.000842993	0.00084488	0.000845903	0.000846927	0.00082562	0.000803782	0.000781405	0.00075674	0.000732076	0.000732274	0.000769049	0.000805825	0.000840431	0.000873698	0.000906966	0.000932851	0.00095725	0.00098366	0.00105127	0.00111887	0.00118479	0.00124592	0.00130705	0.00138318	0.00147593	0.00156868	0.00166051	0.00175193	0.00184334	0.00192501	0.00200562	0.0020856	0.00216083	0.00223606	0.00231848	0.00241551
	-0.569107	0.000622489	0.000636065	0.000674826	0.000716171	0.000754451	0.000770459	0.000786468	0.000799273	0.000805718	0.000812163	0.000819453	0.000827438	0.000835424	0.000844572	0.000854083	0.000863593	0.000847267	0.000830325	0.00081122	0.00078293	0.000754639	0.00075321	0.000791301	0.000829392	0.00086286	0.000893477	0.000924093	0.000946099	0.000966374	0.000989411	0.00106909	0.00114877	0.00122456	0.0012893	0.00135404	0.00143105	0.00152164	0.00161223	0.00170169	0.00179065	0.0018796	0.00195507	0.00202907	0.0021031	0.00217736	0.00225163	0.00233805	0.00244913
	-0.563465	0.000619956	0.000627137	0.000677829	0.000732985	0.000782471	0.000790747	0.000799024	0.00080625	0.000811388	0.000816525	0.000824908	0.000835957	0.000847007	0.000855988	0.000864327	0.000872665	0.000861422	0.000849713	0.000835014	0.000807628	0.000780243	0.00077533	0.00080348	0.00083163	0.000858567	0.000884754	0.000910942	0.000935876	0.000960558	0.00098819	0.0010763	0.00116441	0.00124934	0.00132527	0.00140119	0.00148614	0.00158108	0.00167601	0.00175837	0.00183502	0.00191168	0.00198167	0.00205094	0.00212105	0.00219751	0.00227398	0.00235913	0.00246189
	-0.557823	0.000616391	0.000614097	0.000677883	0.000748446	0.000811385	0.000818896	0.000826407	0.000833919	0.000841435	0.00084895	0.000858401	0.000869443	0.000880485	0.000880866	0.000877931	0.000874996	0.000867155	0.000859196	0.000848241	0.000824567	0.000800892	0.000793417	0.000809775	0.000826132	0.000847706	0.000872496	0.000897285	0.000929458	0.000963116	0.000999148	0.00108384	0.00116854	0.00125331	0.00133827	0.00142323	0.00151538	0.00161551	0.00171563	0.00179127	0.00185582	0.00192037	0.00199683	0.00207458	0.00215413	0.00224735	0.00234057	0.0024299	0.00251134
	-0.552181	0.000617469	0.000615958	0.00068475	0.000760753	0.000828791	0.000838933	0.000849076	0.000860101	0.00087288	0.000885658	0.000895964	0.000904236	0.000912508	0.000897526	0.000875313	0.0008531	0.000858331	0.000864215	0.000864778	0.000842758	0.000820738	0.0008105	0.000817594	0.000824689	0.000844014	0.000870881	0.000897747	0.000939604	0.000984477	0.00103093	0.00110986	0.00118878	0.00126679	0.00134217	0.00141755	0.00150724	0.00161277	0.00171831	0.00179492	0.00185843	0.00192193	0.00200619	0.00209268	0.0021814	0.00228695	0.00239251	0.00248552	0.00255307
	-0.54654	0.000624487	0.00062716	0.000696594	0.000772876	0.00084118	0.000851498	0.000861815	0.000874288	0.000891041	0.000907794	0.000919224	0.000926278	0.000933332	0.000906257	0.000868569	0.000830881	0.000852407	0.000875344	0.000889694	0.000867603	0.000845512	0.000832462	0.000832713	0.000832965	0.000850814	0.000879512	0.000908211	0.000957107	0.00101007	0.00106394	0.0011366	0.00120926	0.00127932	0.001342	0.00140468	0.00148809	0.00159448	0.00170087	0.0017847	0.00185832	0.00193195	0.00202036	0.00211039	0.00220166	0.00230246	0.00240325	0.00249119	0.00255305
	-0.540898	0.000632391	0.000645005	0.000708651	0.000777532	0.000839728	0.000853331	0.000866935	0.000883279	0.000905066	0.000926852	0.000940556	0.000947614	0.000954673	0.00092036	0.000873181	0.000826001	0.000864551	0.000905141	0.000932142	0.000901472	0.000870801	0.000849525	0.000842071	0.000834618	0.00084951	0.000878179	0.000906849	0.000959598	0.00101719	0.00107547	0.00114787	0.00122028	0.00128736	0.00133933	0.0013913	0.00147007	0.00157851	0.00168695	0.00178338	0.00187436	0.00196535	0.0020644	0.00216432	0.00226309	0.00235307	0.00244304	0.00251537	0.00255189
	-0.535256	0.000658684	0.000682906	0.000728114	0.000775474	0.000819709	0.00084123	0.000862751	0.000886792	0.000915838	0.000944884	0.000962068	0.000969499	0.000976931	0.000939602	0.000888354	0.000837106	0.000880733	0.000926619	0.000957491	0.000924648	0.000891805	0.00086665	0.000852805	0.000838959	0.000846756	0.000867895	0.000889034	0.000938272	0.00099316	0.00104936	0.00113249	0.00121561	0.001289	0.00133474	0.00138048	0.00145574	0.00156371	0.00167169	0.00177721	0.00188162	0.00198603	0.00210737	0.00223055	0.00235062	0.00244706	0.00254349	0.00260596	0.00259953
	-0.529614	0.000715439	0.000752396	0.000774004	0.000794038	0.000814253	0.000835785	0.000857317	0.000881636	0.00091149	0.000941345	0.000959795	0.000968871	0.000977948	0.000947305	0.000904311	0.000861317	0.000894956	0.00093042	0.000954997	0.000933377	0.000911757	0.000893483	0.000880132	0.00086678	0.00086921	0.000881368	0.000893527	0.000934948	0.000982255	0.00103162	0.00112325	0.00121488	0.00129607	0.00134758	0.00139909	0.00147204	0.00156873	0.00166543	0.00177017	0.00187857	0.00198696	0.0021241	0.00226436	0.0024012	0.00251208	0.00262296	0.00269165	0.00267475
	-0.523972	0.000751287	0.000787055	0.000799042	0.000808589	0.00081933	0.000838748	0.000858165	0.000879512	0.000904691	0.000929871	0.000946871	0.000957148	0.000967425	0.000949444	0.000922675	0.000895907	0.000910642	0.000926365	0.000937569	0.000929592	0.000921616	0.00091481	0.000909726	0.000904642	0.000909311	0.000919994	0.000930677	0.000968385	0.00101153	0.00105726	0.00115606	0.00125486	0.0013437	0.00140426	0.00146482	0.00153635	0.00162005	0.00170374	0.0018042	0.00191224	0.00202028	0.0021592	0.00230145	0.00244076	0.00255773	0.0026747	0.00275512	0.00276139
	-0.518331	0.000763413	0.000789569	0.000810897	0.00083173	0.000852218	0.000870202	0.000888186	0.000904489	0.000917452	0.000930416	0.000940149	0.000947227	0.000954304	0.000954886	0.000953448	0.000952011	0.000952346	0.000952724	0.000950601	0.000937862	0.000925123	0.000919046	0.000922772	0.000926498	0.000939187	0.000957403	0.000975618	0.00101337	0.00105505	0.00109955	0.0012019	0.00130424	0.00139751	0.001465	0.0015325	0.00160602	0.00168622	0.00176642	0.0018667	0.00197608	0.00208546	0.00221413	0.00234489	0.00247306	0.00258157	0.00269009	0.00277879	0.00282734
	-0.512689	0.000753845	0.000767158	0.000803499	0.000842203	0.000878996	0.000901904	0.000924812	0.000942789	0.000950969	0.000959149	0.000966644	0.000973577	0.00098051	0.000995646	0.00101333	0.00103102	0.00101373	0.000995608	0.000977359	0.000958567	0.000939776	0.000931782	0.000939675	0.000947567	0.000963178	0.000983546	0.00100391	0.00103727	0.00107323	0.00111232	0.00121558	0.00131884	0.001415	0.00149101	0.00156702	0.00164628	0.00172914	0.001812	0.00191525	0.00202772	0.0021402	0.00225893	0.00237835	0.00249463	0.00258717	0.0026797	0.00276556	0.00283788
	-0.507047	0.000764723	0.000775513	0.000813924	0.000855168	0.000894819	0.000922888	0.000950958	0.000974076	0.000987363	0.00100065	0.00101113	0.0010193	0.00102748	0.00103864	0.00105072	0.00106281	0.00103698	0.00101025	0.000987054	0.000978861	0.000970668	0.000967564	0.000971947	0.000976331	0.000985598	0.000997876	0.00101015	0.00104079	0.00107511	0.00111268	0.0012168	0.00132092	0.00141835	0.0014968	0.00157524	0.00165727	0.00174325	0.00182923	0.00193101	0.00203994	0.00214887	0.00225573	0.00236237	0.00246639	0.00255042	0.00263446	0.00272274	0.00281965
	-0.501405	0.000769438	0.000782486	0.000826705	0.00087412	0.000919052	0.000945931	0.000972809	0.000998079	0.00102015	0.00104222	0.00106063	0.00107603	0.00109143	0.00108645	0.00107514	0.00106383	0.00104064	0.00101716	0.000998569	0.00100075	0.00100293	0.00100452	0.00100522	0.00100592	0.00100957	0.00101503	0.0010205	0.00104951	0.00108326	0.00112006	0.00121941	0.00131876	0.00141631	0.00150873	0.00160114	0.00169225	0.00178191	0.00187158	0.00196823	0.00206806	0.00216789	0.0022631	0.00235781	0.00245134	0.00253595	0.00262057	0.002717	0.0028374
	-0.495764	0.00076537	0.000783606	0.000836208	0.000892335	0.000944587	0.00096867	0.000992754	0.00101756	0.0010438	0.00107004	0.00109404	0.00111619	0.00113834	0.00112405	0.00109843	0.0010728	0.00105799	0.00104343	0.00103129	0.00102942	0.00102754	0.0010268	0.00102774	0.00102868	0.0010337	0.00104124	0.00104878	0.00107671	0.00110873	0.00114372	0.00123951	0.00133531	0.00143527	0.00154702	0.00165877	0.00175711	0.00184058	0.00192406	0.00201531	0.00211009	0.00220488	0.00230349	0.00240253	0.00250065	0.00259186	0.00268307	0.00278288	0.00290013
	-0.490122	0.000770726	0.000792517	0.000848426	0.000907833	0.000962861	0.00098605	0.00100924	0.00103259	0.00105624	0.0010799	0.00110475	0.00113059	0.00115642	0.001155	0.0011451	0.0011352	0.00112226	0.00110925	0.00109499	0.00107545	0.0010559	0.00104349	0.00104157	0.00103965	0.00104815	0.00106307	0.00107799	0.00110954	0.00114443	0.00118188	0.00127182	0.00136176	0.00146035	0.00158349	0.00170663	0.00180878	0.00188768	0.00196658	0.00205748	0.00215381	0.00225014	0.00236187	0.00247526	0.00258703	0.00268653	0.00278604	0.00288149	0.00296873
	-0.48448	0.000787317	0.000805694	0.000865551	0.000929663	0.000988959	0.00101325	0.00103753	0.00105967	0.00107754	0.00109541	0.00111675	0.00114093	0.00116512	0.00117835	0.00118818	0.00119801	0.00117678	0.0011548	0.00113165	0.00110349	0.00107533	0.00105651	0.00105145	0.00104638	0.0010591	0.00108278	0.00110646	0.00115131	0.00120041	0.00125078	0.00132729	0.0014038	0.00148983	0.00160289	0.00171596	0.00181356	0.00189404	0.00197452	0.00207409	0.00218229	0.00229049	0.00241753	0.00254661	0.0026728	0.00277701	0.00288122	0.00297359	0.00304194
	-0.478838	0.000813131	0.000824999	0.000888581	0.000957468	0.00102084	0.00104409	0.00106735	0.00108689	0.00109907	0.00111125	0.0011287	0.00115048	0.00117227	0.00119252	0.0012123	0.00123209	0.0012022	0.00117113	0.00113995	0.00110831	0.00107668	0.00105771	0.00105739	0.00105707	0.00107836	0.00111297	0.00114758	0.00120112	0.00125846	0.00131609	0.00137978	0.00144346	0.0015151	0.00160931	0.00170352	0.00179307	0.00187747	0.00196186	0.00207186	0.00219347	0.00231507	0.00245786	0.00260295	0.00274407	0.00285498	0.0029659	0.00305643	0.00310561
	-0.473196	0.000841006	0.000858123	0.000923359	0.000993531	0.00105787	0.00107982	0.00110178	0.00112013	0.00113131	0.00114249	0.00115977	0.00118206	0.00120435	0.00122273	0.00123989	0.00125705	0.00122054	0.00118274	0.00114599	0.00111366	0.00108134	0.00106536	0.00107344	0.00108153	0.00110919	0.00114893	0.00118866	0.00123743	0.001288	0.00133934	0.00140633	0.00147333	0.00154632	0.00163635	0.00172638	0.00181467	0.00190105	0.00198743	0.00209628	0.0022153	0.00233432	0.00248329	0.00263551	0.0027849	0.00291276	0.00304063	0.00313556	0.00316368
	-0.467555	0.000874496	0.000897048	0.000959621	0.0010263	0.00108746	0.00110855	0.00112963	0.00114868	0.00116367	0.00117866	0.00120073	0.00122863	0.00125653	0.00127252	0.0012848	0.00129709	0.00125279	0.00120714	0.00116477	0.00113632	0.00110787	0.00109664	0.00111077	0.00112489	0.00115222	0.0011877	0.00122318	0.00125859	0.00129399	0.00133163	0.00141522	0.0014988	0.00158918	0.00169883	0.00180849	0.00190998	0.00200244	0.0020949	0.00219133	0.00228955	0.00238777	0.00251721	0.00265002	0.00278331	0.00292022	0.00305712	0.00315971	0.0031927
	-0.461913	0.000897594	0.000922372	0.000982461	0.00104617	0.0011049	0.00112744	0.00114998	0.00117263	0.00119552	0.00121841	0.00124871	0.0012851	0.00132149	0.00133129	0.00133281	0.00133433	0.00128562	0.00123571	0.00119177	0.00117314	0.0011545	0.00114913	0.00116326	0.0011774	0.00119864	0.00122427	0.00124991	0.00127688	0.00130413	0.00133456	0.00143031	0.00152606	0.00163116	0.00176278	0.0018944	0.0020134	0.00211843	0.00222345	0.00231025	0.00238879	0.00246733	0.00256394	0.0026625	0.00276457	0.00289324	0.00302192	0.00313032	0.0031976
	-0.456271	0.000921278	0.000951878	0.00101768	0.00108709	0.00115147	0.00117926	0.00120705	0.00123389	0.00125883	0.00128378	0.00131326	0.00134648	0.00137969	0.00137726	0.00136374	0.00135022	0.00130594	0.00126093	0.00122362	0.00121898	0.00121434	0.00121486	0.00122297	0.00123109	0.00124365	0.00125894	0.00127424	0.0013061	0.00134129	0.00137921	0.00147322	0.00156722	0.00167575	0.00182553	0.0019753	0.00210644	0.00221695	0.00232746	0.00240994	0.00247973	0.00254952	0.00262742	0.0027062	0.00278915	0.00290375	0.00301836	0.00312442	0.00321314
	-0.450629	0.000962028	0.00100221	0.00107754	0.00115646	0.00122951	0.0012598	0.0012901	0.00131645	0.00133498	0.00135352	0.00137471	0.00139808	0.00142145	0.00141261	0.00139375	0.00137489	0.00133792	0.00130053	0.00127068	0.00127289	0.0012751	0.00127795	0.00128173	0.00128551	0.00129353	0.00130417	0.00131481	0.00135241	0.00139544	0.00144061	0.00152961	0.0016186	0.00172449	0.00187833	0.00203217	0.00216286	0.00226791	0.00237295	0.00246164	0.00254291	0.00262419	0.00271074	0.00279786	0.0028864	0.00298571	0.00308502	0.00318747	0.0032963
	-0.444988	0.00103013	0.00108109	0.00115785	0.00123727	0.00130984	0.00133268	0.00135553	0.00137508	0.00138809	0.00140109	0.00142044	0.00144501	0.00146958	0.00145577	0.00143003	0.00140429	0.00137754	0.00135076	0.00132865	0.00132634	0.00132403	0.00132536	0.00133205	0.00133874	0.00135197	0.00136924	0.00138651	0.00142264	0.00146257	0.00150439	0.00158516	0.00166592	0.00176306	0.00190667	0.00205029	0.00217339	0.00227378	0.00237417	0.00247613	0.0025788	0.00268147	0.00279272	0.0029049	0.00301557	0.00311484	0.00321412	0.00332305	0.00345157
	-0.439346	0.00110676	0.00116533	0.00123489	0.00130559	0.00136954	0.0013845	0.00139945	0.0014134	0.00142534	0.00143728	0.00145942	0.00148994	0.00152047	0.00150334	0.0014714	0.00143946	0.00142073	0.00140231	0.00138528	0.00137416	0.00136303	0.0013604	0.00137026	0.00138012	0.00140225	0.00143194	0.00146164	0.00150191	0.00154432	0.00158813	0.00166078	0.00173344	0.00182061	0.00194896	0.00207731	0.00219268	0.00229366	0.00239465	0.00250674	0.00262387	0.002741	0.00287547	0.00301182	0.0031465	0.00326854	0.00339058	0.00351645	0.00365012
	-0.433704	0.00116073	0.00123548	0.00129119	0.00134494	0.00139458	0.00141436	0.00143413	0.00145443	0.00147577	0.00149712	0.0015238	0.00155487	0.00158593	0.00156436	0.00152641	0.00148846	0.00147047	0.00145296	0.00143513	0.00141595	0.00139677	0.00138909	0.00139833	0.00140757	0.0014352	0.00147418	0.00151315	0.00156401	0.00161725	0.00167175	0.00175189	0.00183203	0.00192096	0.00203486	0.00214876	0.00225777	0.00236135	0.00246494	0.00258196	0.00270506	0.00282817	0.00297354	0.00312131	0.00326853	0.00341145	0.00355436	0.00369509	0.00383139
	-0.428062	0.00117565	0.00126172	0.00131947	0.00137431	0.00142658	0.00146013	0.00149368	0.0015263	0.00155707	0.00158784	0.00161676	0.00164417	0.00167158	0.00164701	0.00160629	0.00156556	0.00154908	0.00153318	0.00151538	0.00148952	0.00146366	0.00144781	0.00144668	0.00144555	0.00146843	0.00150612	0.00154382	0.00160843	0.00167846	0.00174949	0.00184081	0.00193213	0.00202539	0.00212415	0.00222291	0.00232699	0.00243696	0.00254694	0.00266985	0.0027986	0.00292736	0.00307368	0.00322191	0.00337016	0.00351861	0.00366705	0.00381277	0.00395295
	-0.42242	0.00118922	0.00128178	0.00134627	0.00140787	0.0014681	0.00151831	0.00156853	0.00161493	0.00165373	0.00169254	0.00172042	0.00173931	0.0017582	0.00172976	0.0016866	0.00164343	0.00163365	0.00162466	0.00161156	0.00158101	0.00155045	0.00152773	0.00151652	0.00150531	0.00152173	0.00155518	0.00158863	0.00165986	0.00173868	0.00181822	0.00191231	0.00200639	0.00209936	0.00218919	0.00227902	0.00238218	0.0025001	0.00261802	0.00274629	0.00287925	0.00301221	0.00315099	0.00329041	0.00342957	0.0035668	0.00370403	0.00384507	0.00399385
	-0.416779	0.00124138	0.00133544	0.00139995	0.00146143	0.00152264	0.00158194	0.00164123	0.00169692	0.00174544	0.00179397	0.00182669	0.00184641	0.00186613	0.00182825	0.00177245	0.00171666	0.00170749	0.00169942	0.00168728	0.00165783	0.00162838	0.00160585	0.00159348	0.00158111	0.00159396	0.00162235	0.00165073	0.00171374	0.0017837	0.00185494	0.00195229	0.00204963	0.00214198	0.00222014	0.0022983	0.00240732	0.00255054	0.00269375	0.00283152	0.00296682	0.00310213	0.00321977	0.00333551	0.00345385	0.00359202	0.00373019	0.00387451	0.00403129
	-0.411137	0.00132347	0.00140783	0.00146868	0.00152713	0.00158596	0.00164766	0.00170937	0.00176916	0.00182515	0.00188115	0.00192057	0.00194637	0.00197216	0.00192153	0.00184713	0.00177272	0.00176509	0.00175904	0.00175	0.00172827	0.00170653	0.00169	0.00168114	0.00167228	0.00168186	0.0017028	0.00172375	0.00176995	0.00182123	0.00187482	0.00197567	0.00207652	0.00216943	0.00223979	0.00231014	0.00242827	0.00259934	0.0027704	0.00291655	0.00305142	0.0031863	0.00328103	0.00337141	0.00346939	0.00362508	0.00378076	0.00394157	0.00411276
	-0.405495	0.00140753	0.00146976	0.00153401	0.00159846	0.0016629	0.00172722	0.00179155	0.00185269	0.00190751	0.00196233	0.00200075	0.00202569	0.00205064	0.0019961	0.00191683	0.00183757	0.00183023	0.00182459	0.0018161	0.00179549	0.00177489	0.00176103	0.00175711	0.00175318	0.00176453	0.00178529	0.00180605	0.0018357	0.00186714	0.00190182	0.00200278	0.00210374	0.00219902	0.00227818	0.00235734	0.00248919	0.00267941	0.00286964	0.00301868	0.00314908	0.00327948	0.00335838	0.0034317	0.0035172	0.00369521	0.00387321	0.00404881	0.00421953
	-0.399853	0.00146716	0.0015084	0.00158463	0.00166444	0.00174315	0.00181385	0.00188455	0.00194728	0.00199418	0.00204109	0.00206886	0.00208091	0.00209296	0.00203727	0.00196052	0.00188376	0.00188152	0.00188106	0.0018768	0.00185642	0.00183605	0.00182417	0.00182479	0.0018254	0.00184139	0.00186687	0.00189234	0.00191313	0.00193298	0.0019566	0.00205759	0.00215859	0.00225542	0.00234044	0.00242545	0.00256204	0.00275574	0.00294945	0.00310063	0.00323256	0.00336449	0.00344499	0.00351993	0.00360805	0.00379632	0.00398458	0.00415724	0.00429826
	-0.394212	0.00150042	0.00153873	0.00162307	0.00171213	0.00180075	0.00188622	0.00197169	0.00204298	0.00208611	0.00212924	0.0021394	0.00212247	0.00210554	0.00204972	0.00198181	0.0019139	0.00191773	0.00192327	0.0019249	0.00190994	0.00189499	0.00188882	0.00189559	0.00190235	0.00192617	0.00196051	0.00199485	0.00202302	0.00204996	0.00207983	0.00216983	0.00225983	0.00234647	0.00242355	0.00250063	0.00262084	0.00278882	0.00295681	0.00310502	0.00324427	0.00338352	0.00349361	0.00360055	0.00371674	0.0039032	0.00408967	0.00425329	0.0043706
	-0.38857	0.001528	0.00158279	0.0016625	0.00174476	0.00182901	0.00192765	0.00202629	0.0021081	0.00215647	0.00220484	0.00220275	0.00215916	0.00211558	0.00206088	0.00200271	0.00194455	0.00195367	0.00196439	0.00197159	0.00196383	0.00195607	0.00195683	0.00197013	0.00198342	0.00201674	0.00206242	0.00210809	0.002155	0.00220216	0.0022506	0.00232536	0.00240011	0.00247231	0.00253721	0.00260212	0.00270065	0.00283644	0.00297222	0.00311509	0.00326115	0.00340722	0.00354707	0.00368625	0.00382863	0.00399541	0.00416219	0.00431508	0.00443981
	-0.382928	0.0015412	0.00161631	0.00169215	0.00176807	0.00184777	0.00195499	0.00206222	0.00215341	0.00221277	0.00227214	0.00227058	0.00221894	0.00216731	0.00211004	0.00205101	0.00199199	0.00199359	0.00199663	0.0019988	0.00199728	0.00199577	0.00200282	0.00202249	0.00204215	0.00208002	0.0021291	0.00217819	0.0022319	0.00228654	0.00234202	0.00241447	0.00248693	0.0025607	0.00263824	0.00271577	0.00281085	0.00292535	0.00303986	0.00317323	0.00331514	0.00345705	0.00360954	0.00376318	0.00391539	0.00405677	0.00419816	0.00434212	0.00449131
	-0.377286	0.00153946	0.0016317	0.0017169	0.00180138	0.00188834	0.00199334	0.00209835	0.00218949	0.0022531	0.0023167	0.00232675	0.00229277	0.00225879	0.002195	0.00212194	0.00204888	0.00204262	0.00203795	0.00203444	0.00203581	0.00203718	0.00204599	0.00206573	0.00208547	0.00211885	0.00216063	0.00220241	0.00224819	0.00229476	0.00234307	0.00242683	0.0025106	0.00260024	0.00270657	0.0028129	0.00291595	0.00301536	0.00311477	0.00323749	0.00337077	0.00350405	0.00366839	0.0038361	0.003999	0.00412529	0.00425159	0.00439165	0.00455962
	-0.371644	0.00154678	0.00165079	0.00175046	0.00184969	0.00194847	0.00204392	0.00213937	0.00222415	0.00228771	0.00235127	0.00238108	0.00238316	0.00238524	0.00230736	0.00220461	0.00210186	0.00208936	0.00207901	0.00207151	0.00207614	0.00208078	0.00209104	0.0021096	0.00212815	0.00215586	0.00218921	0.00222256	0.00226131	0.00230116	0.00234413	0.00245112	0.00255811	0.002667	0.00278124	0.00289549	0.00299556	0.00307992	0.00316428	0.00327726	0.00340319	0.00352912	0.00370427	0.00388475	0.0040589	0.00418494	0.00431098	0.00444843	0.004609
	-0.366003	0.00160122	0.00170978	0.001807	0.00190307	0.00199824	0.0020869	0.00217556	0.00225843	0.00232983	0.00240122	0.00245159	0.00248467	0.00251776	0.0024334	0.00231251	0.00219163	0.002162	0.00213455	0.00211303	0.00211671	0.0021204	0.00213112	0.00215218	0.00217325	0.00220108	0.00223307	0.00226507	0.00230306	0.00234226	0.00238557	0.0025132	0.00264082	0.00276091	0.0028596	0.00295828	0.00304756	0.00312642	0.00320528	0.00331832	0.00344683	0.00357534	0.00375183	0.00393351	0.00410773	0.00422528	0.00434283	0.0044718	0.00462391
	-0.360361	0.00166431	0.00176141	0.00184928	0.0019362	0.00202296	0.00210857	0.00219417	0.0022786	0.00236072	0.00244284	0.00251241	0.00257168	0.00263095	0.00254926	0.00242374	0.00229822	0.00225234	0.00220837	0.00217205	0.00216822	0.00216439	0.00217106	0.00219315	0.00221525	0.00224707	0.00228488	0.0023227	0.0023665	0.00241152	0.00246045	0.0025898	0.00271915	0.0028337	0.00290626	0.00297881	0.00305767	0.00314352	0.00322936	0.0033526	0.00349277	0.00363295	0.00380353	0.0039774	0.00414371	0.00425248	0.00436125	0.0044856	0.00464155
	-0.354719	0.00169692	0.00178525	0.00187244	0.00195951	0.00204674	0.00213516	0.00222359	0.00231117	0.0023971	0.00248303	0.00255822	0.00262457	0.00269092	0.00262114	0.00250902	0.0023969	0.00234698	0.00229854	0.00225628	0.00224018	0.00222409	0.0022215	0.0022388	0.0022561	0.00229054	0.00233555	0.00238057	0.002429	0.00247813	0.0025309	0.00265834	0.00278577	0.00289137	0.00293499	0.0029786	0.0030449	0.00313633	0.00322777	0.00336171	0.00351491	0.0036681	0.00383743	0.0040085	0.00417302	0.00428771	0.00440239	0.00452734	0.0046731
	-0.349077	0.00169886	0.00178056	0.00187983	0.00198089	0.00208106	0.00217472	0.00226837	0.0023563	0.00243284	0.00250938	0.00257413	0.0026292	0.00268426	0.00263324	0.00254922	0.00246521	0.00242603	0.00238792	0.00235224	0.00232686	0.00230149	0.00228936	0.00229673	0.0023041	0.00233557	0.0023819	0.00242823	0.00247823	0.00252897	0.00258299	0.00270419	0.00282539	0.00292485	0.00296262	0.00300039	0.00306483	0.0031588	0.00325278	0.00338511	0.00353481	0.0036845	0.00384633	0.00400948	0.0041693	0.00430392	0.00443853	0.00456828	0.00468817
	-0.343436	0.00170645	0.00177221	0.00188984	0.00201279	0.00213265	0.00223012	0.00232759	0.00241267	0.00247315	0.00253363	0.00258749	0.00263593	0.00268436	0.00264578	0.00258015	0.00251452	0.00248139	0.00244904	0.00241793	0.00239205	0.00236618	0.00235338	0.00235981	0.00236624	0.00239764	0.00244443	0.00249121	0.00253473	0.00257759	0.00262394	0.00274206	0.00286018	0.00295922	0.00300414	0.00304905	0.0031206	0.00322165	0.00332271	0.00344529	0.00357762	0.00370995	0.00384167	0.00397332	0.00410793	0.00426507	0.0044222	0.00455796	0.00465039
	-0.337794	0.00172946	0.00178958	0.00191591	0.00204903	0.00217806	0.00227738	0.00237671	0.00246057	0.00251375	0.00256692	0.00261797	0.00266726	0.00271655	0.00268921	0.00263803	0.00258686	0.0025459	0.00250519	0.00246841	0.00244832	0.00242822	0.00242099	0.00243268	0.00244437	0.00247262	0.00251108	0.00254954	0.00257955	0.00260786	0.00264044	0.00276074	0.00288103	0.00298529	0.00304403	0.00310277	0.00318371	0.00328924	0.00339477	0.00350584	0.00361941	0.00373298	0.00383583	0.00393751	0.00404708	0.00421654	0.004386	0.00452674	0.00460923
	-0.332152	0.00177365	0.0018371	0.00195779	0.00208435	0.00220758	0.00230663	0.00240569	0.00249062	0.00254753	0.00260444	0.00265856	0.00271039	0.00276222	0.00274886	0.00271522	0.00268159	0.00262766	0.00257324	0.00252513	0.00250377	0.00248241	0.0024766	0.00249368	0.00251075	0.00254127	0.00258006	0.00261886	0.00264431	0.00266707	0.0026936	0.00279731	0.00290102	0.00299798	0.00307577	0.00315357	0.00324425	0.0033492	0.00345415	0.00355672	0.00365821	0.00375971	0.00385722	0.00395431	0.00405974	0.00422861	0.00439748	0.00453625	0.00461398
	-0.32651	0.00181227	0.00188314	0.00199576	0.00211267	0.0022277	0.00232911	0.00243053	0.0025204	0.00258734	0.00265428	0.00271251	0.00276357	0.00281464	0.00280667	0.00278033	0.002754	0.0027027	0.00265081	0.00260347	0.00257546	0.00254745	0.00253404	0.00254211	0.00255018	0.00257664	0.00261443	0.00265223	0.00269078	0.00272949	0.00277016	0.00285094	0.00293172	0.003014	0.00310052	0.00318704	0.00328011	0.00338043	0.00348076	0.00357844	0.00367493	0.00377141	0.00387635	0.00398221	0.00409493	0.00425988	0.00442483	0.00456658	0.00466129
	-0.320868	0.00182329	0.00189685	0.00200816	0.00212334	0.00223721	0.0023415	0.00244579	0.00253947	0.00261206	0.00268465	0.00274701	0.00280094	0.00285488	0.0028503	0.00282752	0.00280475	0.00276025	0.00271524	0.00267123	0.00263147	0.0025917	0.00256504	0.00255767	0.0025503	0.00257203	0.00261169	0.00265136	0.00271199	0.00277684	0.00284191	0.00291152	0.00298114	0.0030522	0.00312739	0.00320257	0.00328564	0.00337742	0.0034692	0.00356408	0.00366036	0.00375664	0.00386527	0.00397523	0.00409073	0.0042484	0.00440607	0.00455231	0.00467536
	-0.315227	0.00183974	0.00191033	0.00201644	0.00212621	0.00223494	0.00233619	0.00243743	0.00252943	0.00260307	0.00267671	0.00274349	0.00280462	0.00286575	0.00287327	0.0028641	0.00285494	0.00281122	0.00276668	0.00272093	0.00267009	0.00261925	0.00258383	0.00257111	0.00255839	0.00258526	0.00263653	0.00268781	0.002759	0.0028342	0.00290844	0.00296286	0.00301729	0.00307788	0.00315597	0.00323405	0.00331413	0.0033964	0.00347868	0.00356183	0.00364539	0.00372894	0.00383858	0.00395104	0.0040697	0.0042354	0.00440111	0.00454898	0.0046607
	-0.309585	0.00187634	0.00194309	0.00204024	0.00214051	0.00224021	0.00233575	0.0024313	0.00251952	0.00259321	0.0026669	0.00273613	0.00280168	0.00286723	0.00288622	0.00289074	0.00289526	0.00284665	0.00279679	0.00274711	0.00269823	0.00264935	0.00261946	0.00261748	0.00261551	0.00265315	0.00271522	0.00277729	0.00284518	0.00291424	0.00298131	0.00300756	0.00303381	0.00307826	0.0031744	0.00327054	0.00336181	0.00344768	0.00353355	0.00360659	0.00367383	0.00374108	0.00384219	0.00394697	0.00406092	0.00424459	0.00442827	0.00457451	0.00464485
	-0.303943	0.00190458	0.00196375	0.00205692	0.00215358	0.00225021	0.00234673	0.00244324	0.00253308	0.00260967	0.00268626	0.00275783	0.00282527	0.0028927	0.00291504	0.00292336	0.00293167	0.00288378	0.00283455	0.00278788	0.00275211	0.00271634	0.00269853	0.00270715	0.00271577	0.0027534	0.00280892	0.00286444	0.00292249	0.00298105	0.00303796	0.00306113	0.0030843	0.00312886	0.00323415	0.00333944	0.00343554	0.00352147	0.00360739	0.00367245	0.00372807	0.00378368	0.00387309	0.00396616	0.00406911	0.00424705	0.004425	0.00456166	0.00461459
	-0.298301	0.00192641	0.0019708	0.00206145	0.00215686	0.0022538	0.00236195	0.0024701	0.002572	0.00266149	0.00275097	0.00282587	0.00288879	0.0029517	0.00296858	0.00297114	0.0029737	0.00293681	0.00289898	0.00286397	0.00284093	0.00281788	0.0028066	0.00281262	0.00281863	0.00284271	0.00287792	0.00291314	0.00296743	0.00302556	0.00308306	0.00312761	0.00317216	0.0032291	0.00332122	0.00341333	0.00349978	0.00357995	0.00366011	0.00372378	0.00377998	0.00383617	0.00391458	0.00399539	0.00408548	0.00424608	0.00440669	0.0045389	0.00461353
[truncated: 88 more rows]
[truncated: 78 more columns]

## Sheet: Figure 2a
Figure 2a		Momentum (Å-1)
[truncated: 613 more rows]
[truncated: 593 more columns]

## Sheet: Figure 2b
Figure 2b		Momentum (Å-1)
[truncated: 613 more rows]
[truncated: 593 more columns]

## Sheet: Figure 2c
Figure 2c		Momentum (Å-1)
[truncated: 613 more rows]
[truncated: 593 more columns]

## Sheet: Figure 2d
Figure 2d		Momentum (Å-1)
[truncated: 613 more rows]
[truncated: 593 more columns]

## Sheet: Figure 3a
Figure 3a		x-axis (nm)
[truncated: 277 more rows]
[truncated: 368 more columns]

[truncated: 2 more sheets: Figure 3b, Figure 4b]
